# Supplementary material for: Emerging trends for urban freight transport–The potential for sustainable micromobility
Source: PLoS One. 2023 Sep 8;18(9):e0289915. doi: 10.1371/journal.pone.0289915 (PMC10490950; doi:10.1371/journal.pone.0289915)
Supplement: S3 Table — (XLS) [file pone.0289915.s003.xls]

## Sheet: ZbiÃ³r_UG_Agnieszka_Szmelter_Mi
Id (Survey number)	survey_finish_time	sex	age	Place of residence	b4a_h1_r1 (Please indicate the destinations for which you travel every day with or without a means of transport and divide 100% of your trips between individual destinations before pandemics -WORK)	b4a_h1_r2 (Please indicate the destinations for which you travel every day with or without a means of transport and divide 100% of your trips between individual destinations before pandemics - SCHOOL)	b4a_h1_r3 (Please indicate the destinations for which you travel every day with or without a means of transport and divide 100% of your trips between individual destinations before pandemics - trips with kids)	b4a_h1_r4 (Please indicate the destinations for which you travel every day with or without a means of transport and divide 100% of your trips between individual destinations before pandemics - shopping)	b4a_h1_r5 (Please indicate the destinations for which you travel every day with or without a means of transport and divide 100% of your trips between individual destinations before pandemics - Meetings with friends, relatives)	b4a_h1_r6 (Please indicate the destinations for which you travel every day with or without a means of transport and divide 100% of your trips between individual destinations before pandemics - Running errands)	b4a_h1_r7 (Please indicate the destinations for which you travel every day with or without a means of transport and divide 100% of your trips between individual destinations before pandemics - Recreation (np. Walking, biking))	b4a_h1_r8 (Please indicate the destinations for which you travel every day with or without a means of transport and divide 100% of your trips between individual destinations before pandemics- Entertainment (cinema, theatre))	b4a_h1_r9 (Please indicate the destinations for which you travel every day with or without a means of transport and divide 100% of your trips between individual destinations before pandemics - others)	b4a4OTHERS (In the previous question, you indicated {/a} that there were some other purposes, which accounted for % of all trips (before the coronavirus pandemic). Please enter what your goals were below.)	b4b_h1_r1 (Please indicate the purposes for which you travel every day with or without means of transport and divide 100% of your trips between individual destinations. - during the coronavirus pandemic - WORK)	b4b_h1_r2 (Please indicate the purposes for which you travel every day with or without means of transport and divide 100% of your trips between individual destinations. - during the coronavirus pandemic - SCHOOL)	b4b_h1_r3 (Please indicate the purposes for which you travel every day with or without means of transport and divide 100% of your trips between individual destinations. - during the coronavirus pandemic - TRIPS WITH KIDS)	b4b_h1_r4 (Please indicate the purposes for which you travel every day with or without means of transport and divide 100% of your trips between individual destinations. - during the coronavirus pandemic - SHOPPING)	b4b_h1_r5 (Please indicate the purposes for which you travel every day with or without means of transport and divide 100% of your trips between individual destinations. - during the coronavirus pandemic - MEETING WITH FRIENDS, RELATIVES)	b4b_h1_r6 (Please indicate the purposes for which you travel every day with or without means of transport and divide 100% of your trips between individual destinations. - during the coronavirus pandemic - Running errands)	b4b_h1_r7 (Please indicate the purposes for which you travel every day with or without means of transport and divide 100% of your trips between individual destinations. - during the coronavirus pandemic - Recreation (np. Walking, biking))	b4b_h1_r8 (Please indicate the purposes for which you travel every day with or without means of transport and divide 100% of your trips between individual destinations. - during the coronavirus pandemic-Entertainment (cinema, theatre))	b4b_h1_r9 (Please indicate the purposes for which you travel every day with or without means of transport and divide 100% of your trips between individual destinations. - during the coronavirus pandemic - OTHERS)	b4bothers (In the previous question, you indicated {/a} that there were some other purposes, which accounted for % of all trips (during the coronavirus pandemic). Please enter what your goals were below.)	b5a_h1_r1 (What means of transport do you use on a daily basis? Please split 100% of your trips between different means of transport - before the coronavirus pandemic - BUS/TRAM/TROLEYBUS)	b5a_h1_r2 (What means of transport do you use on a daily basis? Please split 100% of your trips between different means of transport - before the coronavirus pandemic- URBAN RAIL)	b5a_h1_r3 (What means of transport do you use on a daily basis? Please split 100% of your trips between different means of transport - before the coronavirus pandemic- CAR)	b5a_h1_r4 (What means of transport do you use on a daily basis? Please split 100% of your trips between different means of transport - before the coronavirus pandemic - MOTORCYCLE)	b5a_h1_r5 (What means of transport do you use on a daily basis? Please split 100% of your trips between different means of transport - before the coronavirus pandemic - Taxi, SHARING CAR)	b5a_h1_r6 (What means of transport do you use on a daily basis? Please split 100% of your trips between different means of transport - before the coronavirus pandemic - BICYCLE)	b5a_h1_r7 (What means of transport do you use on a daily basis? Please split 100% of your trips between different means of transport - before the coronavirus pandemic- SCOOTER, OR SIMILAR segway, hoverboard))	b5a_h1_r8 (What means of transport do you use on a daily basis? Please split 100% of your trips between different means of transport - before the coronavirus pandemic - ON FOOT)	b5a_h1_r9 (What means of transport do you use on a daily basis? Please split 100% of your trips between different means of transport - before the coronavirus pandemic - OTHERS)	b5aothers (W poprzednim pytaniu zaznaczył{/a} Pan{/i}, że były jakieś others środki transportu, z których Pan{/i} korzystał{/a} i był to jakiś % wszystkich podróży (przed pandemią koronawirusa). Poniżej proszę wpisać jakie to były środki transportu.)	b5b_h1_r1 (What means of transport do you use on a daily basis? Please split 100% of your trips between different means of transport - during the coronavirus pandemic - Bus/Tram?Troleybus)	b5b_h1_r2 (What means of transport do you use on a daily basis? Please split 100% of your trips between different means of transport - during the coronavirus pandemic - URBAN RAIL)	b5b_h1_r3 (What means of transport do you use on a daily basis? Please split 100% of your trips between different means of transport - during the coronavirus pandemic - CAR)	b5b_h1_r4 (What means of transport do you use on a daily basis? Please split 100% of your trips between different means of transport - during the coronavirus pandemic - Motorcycle)	b5b_h1_r5 (What means of transport do you use on a daily basis? Please split 100% of your trips between different means of transport - during the coronavirus pandemic - Taxi, sharing car)	b5b_h1_r6 (What means of transport do you use on a daily basis? Please split 100% of your trips between different means of transport - during the coronavirus pandemic - Bicycle)	b5b_h1_r7 (What means of transport do you use on a daily basis? Please split 100% of your trips between different means of transport - during the coronavirus pandemic - Hulajnoga OR SIMILAR segway, hoverboard))	b5b_h1_r8 (What means of transport do you use on a daily basis? Please split 100% of your trips between different means of transport - during the coronavirus pandemic -Walking)	b5b_h1_r9 (What means of transport do you use on a daily basis? Please split 100% of your trips between different means of transport - during the coronavirus pandemic - others (e.g. rolls), please specify)	b5bothers (In the previous question, you indicated {/a} that there were some other purposes, which accounted for % of all trips (during the coronavirus pandemic). Please enter what your goals were below.)	b6_r1 (What micromobility solutions do you currently use or have you used in the past (please tick the service providers you used)? - Ecoshare )	b6_r2 (What micromobility solutions do you currently use or have you used in the past (please tick the service providers you used)- HopCity )	b6_r3 (What micromobility solutions do you currently use or have you used in the past (please tick the service providers you used)? - Blinkee )	b6_r4 What micromobility solutions do you currently use or have you used in the past (please tick the service providers you used) Scroot )	b6_r5 (What micromobility solutions do you currently use or have you used in the past (please tick the service providers you used) - Lime-s )
1	892	Male	40-55 years old	a village located in a suburban area within the reach of public urban transport	50	0	0	10	0	20	0	0	20	visiting the doctor	50	0	0	15	0	20	0	0	15	visiting the doctor	0	0	70	10	0	0	0	20	0		0	0	70	10	0	0	0	20	0		No	No	No	No	No
2	922	Female	40-55 years old	city with over 100M residents	80	0	0	10	3	1	3	3	0		0	0	0	59	40	0	1	0	0		70	0	5	0	1	0	0	24	0		80	0	0	0	1	0	0	19	0		No	No	No	No	No
3	365	Male	21-39 years old	a village located in a suburban area within the reach of public urban transport	70	0	0	15	15	0	0	0	0		70	0	0	15	15	0	0	0	0		0	0	100	0	0	0	0	0	0		0	0	100	0	0	0	0	0	0		No	No	No	No	No
4	994	Male	21-39 years old	a village located in a suburban area within the reach of public urban transport	81	0	1	5	10	1	1	1	0		82	0	1	5	10	1	1	0	0		0	0	95	0	0	0	0	5	0		0	0	95	0	0	0	0	5	0		No	No	No	No	No
5	444	Male	40-55 years old	a village located in a suburban area within the reach of public urban transport	40	0	0	40	10	10	0	0	0		40	0	0	50	0	10	0	0	0		10	0	50	0	0	0	0	40	0		0	0	50	0	0	0	0	50	0		No	No	No	No	No
6	1990	Male	21-39 years old	a village located in a suburban area within the reach of public urban transport	10	5	10	0	10	20	0	45	0		20	10	5	5	10	20	0	30	0		20	40	0	0	0	10	20	10	0		30	0	10	20	40	0	0	0	0		No	No	No	No	Yes
7	3359	Male	40-55 years old	a village located in a suburban area within the reach of public urban transport	50	0	0	10	20	10	0	0	10	church	80	0	0	10	0	0	10	0	0		0	0	70	0	0	20	0	10	0		0	0	70	0	0	20	0	10	0		No	No	No	No	No
8	514	Male	40-55 years old	a village located in a suburban area within the reach of public urban transport	80	0	0	10	10	0	0	0	0		80	0	0	10	5	5	0	0	0		0	0	100	0	0	0	0	0	0		0	0	100	0	0	0	0	0	0		No	No	No	No	No
9	595	Male	40-55 years old	a village located in a suburban area within the reach of public urban transport	50	0	5	5	10	0	30	0	0		0	0	5	50	5	0	40	0	0		0	40	5	40	0	5	0	10	0		0	0	50	30	0	0	0	20	0		No	No	No	No	No
10	608	Male	40-55 years old	a village located in a suburban area within the reach of public urban transport	0	0	0	0	0	10	10	30	50	visiting the doctor	0	0	0	0	0	90	5	5	0		15	0	0	0	0	70	0	15	0		10	0	0	0	0	75	0	15	0		No	No	Yes	No	No
11	876	Female	40-55 years old	city with over 100M residents	60	0	0	20	10	10	0	0	0		80	0	0	10	10	0	0	0	0		80	0	20	0	0	0	0	0	0		50	0	50	0	0	0	0	0	0		No	No	No	No	No
12	370	Female	40-55 years old	a village located in a suburban area within the reach of public urban transport	10	10	20	30	5	5	10	5	5	it depends	10	10	10	5	5	30	10	10	10	"I do not Know"	20	10	10	0	5	5	5	40	5	"I do not Know"	20	0	50	0	0	10	0	20	0		No	No	No	No	No
13	589	Female	40-55 years old	city with below of 50M residents	68	0	0	10	10	1	10	1	0		99	0	0	0	1	0	0	0	0		1	0	89	0	0	0	0	10	0		0	0	95	0	0	0	0	5	0		No	No	No	No	No
14	1187	Female	40-55 years old	a village located in a suburban area within the reach of public urban transport	60	0	0	10	5	2	20	3	0		71	0	0	5	2	2	20	0	0		0	0	70	0	0	10	0	20	0		0	0	70	0	0	10	0	20	0		No	No	No	No	No
15	807	Female	40-55 years old	a village located in a suburban area within the reach of public urban transport	65	0	0	10	5	5	5	5	5	personal	55	0	0	15	5	3	7	0	15	personal	0	0	25	0	0	0	0	45	30	bike	0	0	45	0	0	25	0	30	0		No	No	No	No	No
16	650	Male	40-55 years old	a village located in a suburban area within the reach of public urban transport	50	0	0	30	10	10	0	0	0		50	0	0	30	10	10	0	0	0		0	0	100	0	0	0	0	0	0		0	0	100	0	0	0	0	0	0		No	No	No	No	No
17	869	Male	21-39 years old	a village located in a suburban area within the reach of public urban transport	5	0	0	10	30	20	15	20	0		10	0	0	20	30	0	10	30	0		0	0	90	0	0	0	0	10	0		0	0	100	0	0	0	0	0	0		No	No	No	No	No
18	1154	Female	40-55 years old	a village located in a suburban area within the reach of public urban transport	95	0	0	2	2	1	0	0	0		99	0	0	0	1	0	0	0	0		0	0	100	0	0	0	0	0	0		0	0	100	0	0	0	0	0	0		No	No	No	No	No
19	438	Female	40-55 years old	city with over 100M residents	50	0	0	20	20	0	0	10	0		80	0	0	20	0	0	0	0	0		100	0	0	0	0	0	0	0	0		100	0	0	0	0	0	0	0	0		No	No	No	No	No
20	961	Male	21-39 years old	a village located in a suburban area within the reach of public urban transport	1	0	0	50	20	5	5	10	9	visiting the doctor	0	0	0	50	30	5	4	11	0		0	0	100	0	0	0	0	0	0		0	0	100	0	0	0	0	0	0		No	No	No	No	No
21	399	Male	21-39 years old	a village located in a suburban area within the reach of public urban transport	70	0	0	20	10	0	0	0	0		100	0	0	0	0	0	0	0	0		0	0	100	0	0	0	0	0	0		0	0	100	0	0	0	0	0	0		No	No	No	No	No
22	436	Female	40-55 years old	a village located in a suburban area within the reach of public urban transport	70	0	0	10	20	0	0	0	0		70	0	0	10	20	0	0	0	0		0	0	100	0	0	0	0	0	0		0	0	100	0	0	0	0	0	0		No	No	No	No	No
23	891	Male	40-55 years old	a village located in a suburban area within the reach of public urban transport	50	0	0	20	10	5	15	0	0		70	0	0	10	5	5	10	0	0		0	0	80	0	0	0	0	20	0		0	0	80	0	0	0	0	20	0		No	No	No	No	No
24	819	Male	40-55 years old	a village located in a suburban area within the reach of public urban transport	40	0	0	20	5	5	25	0	5	traiming	50	0	0	30	0	0	20	0	0		0	5	70	25	0	0	0	0	0		0	0	95	5	0	0	0	0	0		No	No	No	No	No
25	1144	Male	40-55 years old	city with below of 50M residents	80	0	0	10	5	0	5	0	0		90	0	0	10	0	0	0	0	0		0	0	80	10	0	5	0	5	0		0	0	95	0	0	0	0	5	0		No	No	No	No	No
26	359	Female	40-55 years old	city with below of 50M residents	80	0	0	5	5	0	5	5	0		50	0	0	10	10	0	10	5	15	others	0	0	90	0	0	0	0	10	0		0	0	80	0	0	0	0	20	0		No	No	No	No	No
27	415	Female	40-55 years old	a village located in a suburban area within the reach of public urban transport	50	0	0	30	10	10	0	0	0		50	0	0	30	10	10	0	0	0		0	0	100	0	0	0	0	0	0		0	0	100	0	0	0	0	0	0		No	No	No	No	No
28	552	Male	40-55 years old	city with below of 50M residents	50	0	0	20	20	10	0	0	0		50	0	0	20	20	10	0	0	0		0	0	100	0	0	0	0	0	0		0	0	100	0	0	0	0	0	0		No	No	No	No	No
29	542	Female	40-55 years old	a village located in a suburban area within the reach of public urban transport	70	0	0	20	0	0	10	0	0		70	0	0	20	0	0	10	0	0		0	0	100	0	0	0	0	0	0		0	0	100	0	0	0	0	0	0		No	No	No	No	No
30	1560	Female	40-55 years old	a village located in a suburban area within the reach of public urban transport	0	0	0	0	0	50	50	0	0		0	0	0	50	0	0	50	0	0		0	0	50	0	0	10	0	40	0		0	0	50	0	0	10	0	40	0		No	No	No	No	No
31	799	Male	40-55 years old	a village located in a suburban area within the reach of public urban transport	65	0	0	10	15	1	4	5	0		70	0	0	10	10	0	10	0	0		0	0	40	0	0	50	0	10	0		0	0	40	0	0	50	0	10	0		No	No	No	No	No
32	801	Male	40-55 years old	a village located in a suburban area within the reach of public urban transport	60	0	15	10	5	10	0	0	0		60	0	15	15	0	10	0	0	0		0	0	95	5	0	0	0	0	0		0	0	95	5	0	0	0	0	0		Yes	Yes	Yes	Yes	Yes
33	561	Female	40-55 years old	a village located in a suburban area within the reach of public urban transport	50	0	0	45	0	5	0	0	0		80	0	0	15	0	5	0	0	0		75	0	0	0	0	1	0	24	0		70	0	0	0	0	15	0	15	0		No	No	No	No	No
34	10240	Male	21-39 years old	a village located in a suburban area within the reach of public urban transport	70	0	0	30	0	0	0	0	0		70	0	0	30	0	0	0	0	0		0	0	90	0	0	0	0	10	0		0	0	90	0	0	0	0	10	0		No	No	No	Yes	No
35	384	Male	21-39 years old	city with below of 50M residents	60	0	0	10	10	5	10	5	0		80	0	5	5	0	0	10	0	0		0	0	100	0	0	0	0	0	0		0	0	100	0	0	0	0	0	0		Yes	No	No	No	No
36	1546	Female	40-55 years old	a village located in a suburban area within the reach of public urban transport	82	1	2	10	1	1	2	1	0		97	0	0	0	0	1	2	0	0		0	0	90	0	0	5	0	5	0		0	0	94	0	0	4	0	2	0		No	No	No	No	No
37	10346	Male	21-39 years old	a village located in a suburban area within the reach of public urban transport	60	0	0	10	20	5	5	0	0		60	0	0	5	10	0	25	0	0		65	0	20	0	0	5	0	10	0		60	0	25	0	0	10	0	5	0		No	No	No	No	No
38	660	Male	40-55 years old	a village located in a suburban area within the reach of public urban transport	70	0	0	20	0	10	0	0	0		70	0	0	30	0	0	0	0	0		0	0	100	0	0	0	0	0	0		0	0	100	0	0	0	0	0	0		No	No	No	No	No
39	852	Male	21-39 years old	a village located in a suburban area within the reach of public urban transport	30	30	30	10	0	0	0	0	0		25	25	25	10	2	5	2	3	3		0	0	100	0	0	0	0	0	0		0	0	0	0	0	0	0	100	0		No	No	No	No	No
40	652	Female	40-55 years old	city with over 100M residents	80	0	0	5	5	0	0	10	0		90	0	0	5	5	0	0	0	0		0	0	100	0	0	0	0	0	0		0	0	100	0	0	0	0	0	0		No	No	No	No	No
41	403	Female	40-55 years old	city with over 100M residents	50	0	10	20	0	0	20	0	0		70	0	20	10	0	0	0	0	0		100	0	0	0	0	0	0	0	0		100	0	0	0	0	0	0	0	0		No	No	No	No	No
42	968	Male	40-55 years old	a village located in a suburban area within the reach of public urban transport	0	0	0	0	0	100	0	0	0		0	0	0	0	0	100	0	0	0		100	0	0	0	0	0	0	0	0		100	0	0	0	0	0	0	0	0		No	No	No	No	No
43	822	Male	40-55 years old	a village located in a suburban area within the reach of public urban transport	65	0	0	10	10	0	10	5	0		80	0	0	10	5	0	5	0	0		0	0	80	0	0	10	0	10	0		0	0	80	0	0	10	0	10	0		No	No	No	No	No
44	1235	Female	40-55 years old	a village located in a suburban area within the reach of public urban transport	80	0	0	5	4	1	10	0	0		80	0	0	5	4	1	10	0	0		0	0	0	80	0	0	0	20	0		0	0	80	0	0	0	0	20	0		No	No	No	No	No
45	93864	Male	21-39 years old	a village located in a suburban area within the reach of public urban transport	50	0	10	10	10	10	0	10	0		60	0	10	10	5	5	5	5	0		0	0	80	0	0	10	0	10	0		0	0	80	0	0	10	0	10	0		No	No	No	No	No
46	473	Male	16-20 years old	city with over 100M residents	6	8	45	6	4	8	6	8	9	leisure	60	6	4	5	9	4	8	4	0		66	4	8	3	6	7	4	2	0		55	7	8	4	5	7	7	7	0		No	No	No	No	No
47	2231	Male	21-39 years old	a village located in a suburban area within the reach of public urban transport	80	0	10	10	0	0	0	0	0		100	0	0	0	0	0	0	0	0		0	0	100	0	0	0	0	0	0		0	0	100	0	0	0	0	0	0		No	No	No	No	No
48	627	Male	40-55 years old	a village located in a suburban area within the reach of public urban transport	30	10	10	20	10	10	10	0	0		0	10	20	10	10	10	40	0	0		0	0	40	0	0	20	0	40	0		0	0	50	0	0	20	0	30	0		Yes	No	No	No	No
49	607	Male	21-39 years old	a village located in a suburban area within the reach of public urban transport	0	0	0	70	20	10	0	0	0		0	0	0	70	20	10	0	0	0		0	0	80	0	0	20	0	0	0		0	0	80	0	0	20	0	0	0		No	Yes	No	No	No
50	42251	Male	40-55 years old	a village located in a suburban area within the reach of public urban transport	30	0	0	40	10	10	5	5	0		40	0	0	40	5	5	5	5	0		0	0	100	0	0	0	0	0	0		0	0	100	0	0	0	0	0	0		No	No	No	No	No
51	648	Male	40-55 years old	a village located in a suburban area within the reach of public urban transport	0	0	0	0	0	0	100	0	0		0	0	0	30	0	0	70	0	0		0	0	0	0	0	0	0	100	0		0	0	0	0	0	50	0	50	0		No	No	No	No	No
52	667	Female	40-55 years old	city with over 100M residents	50	50	0	0	0	0	0	0	0		0	0	0	10	0	0	0	0	90	walking	0	0	100	0	0	0	0	0	0		0	0	100	0	0	0	0	0	0		No	No	No	No	No
53	810	Male	21-39 years old	a village located in a suburban area within the reach of public urban transport	10	0	10	5	20	1	20	20	14	Trips with a child: open-air museums, farms, other interesting places from the entertainment niche	30	0	14	10	5	1	40	0	0		1	0	80	0	0	10	0	9	0		0	0	90	0	0	0	0	10	0		No	No	No	No	No
54	1147	Female	40-55 years old	a village located in a suburban area within the reach of public urban transport	0	0	0	60	10	10	20	0	0		0	0	0	60	10	10	10	0	10		0	0	20	0	0	10	0	70	0		0	0	20	0	0	10	0	70	0		No	No	No	No	No
55	502	Male	21-39 years old	a village located in a suburban area within the reach of public urban transport	60	0	0	20	20	0	0	0	0		60	0	0	20	20	0	0	0	0		0	0	80	0	0	0	0	20	0		0	0	80	0	0	0	0	20	0		No	No	No	No	No
56	903	Female	40-55 years old	a village located in a suburban area within the reach of public urban transport	60	0	0	10	10	10	0	10	0		60	0	0	10	10	10	0	10	0		0	50	20	0	0	10	0	20	0		0	0	20	0	0	10	0	70	0		No	No	No	No	No
57	731	Male	21-39 years old	a village located in a suburban area within the reach of public urban transport	50	0	15	10	15	0	5	5	0		50	0	20	5	15	0	10	0	0		0	0	60	0	0	25	0	15	0		0	0	70	0	0	15	0	15	0		No	No	No	No	No
58	1270	Female	40-55 years old	a village located in a suburban area within the reach of public urban transport	0	0	0	100	0	0	0	0	0		1	3	4	67	3	5	5	5	7		12	0	58	0	0	0	0	30	0		57	1	37	0	0	5	0	0	0		No	No	No	No	No
59	442	Female	40-55 years old	city with over 100M residents	80	0	0	20	0	0	0	0	0		80	0	0	20	0	0	0	0	0		0	0	100	0	0	0	0	0	0		0	0	100	0	0	0	0	0	0		No	No	No	No	No
60	1849	Male	21-39 years old	a village located in a suburban area within the reach of public urban transport	10	0	0	50	20	10	10	0	0		10	0	0	55	15	10	10	0	0		0	0	50	0	0	25	0	25	0		0	0	50	0	0	25	0	25	0		No	No	No	No	No
61	780	Female	40-55 years old	city with over 100M residents	0	0	0	80	10	10	0	0	0		0	0	0	100	0	0	0	0	0		0	0	80	0	0	0	0	20	0		0	0	80	0	0	0	0	20	0		No	No	No	No	No
62	981	Female	40-55 years old	a village located in a suburban area within the reach of public urban transport	30	0	0	30	30	0	10	0	0		0	0	0	90	0	0	10	0	0		0	0	50	0	0	0	0	50	0		0	0	50	0	0	0	0	50	0		No	No	No	No	No
63	644	Male	21-39 years old	a village located in a suburban area within the reach of public urban transport	60	0	5	10	5	5	10	5	0		80	0	5	5	3	3	3	1	0		0	0	96	0	2	2	0	0	0		0	0	96	0	2	2	0	0	0		No	No	No	No	No
64	1260	Female	40-55 years old	a village located in a suburban area within the reach of public urban transport	60	0	20	0	0	10	0	0	10	visiting the doctor	60	20	0	0	10	10	0	0	0		60	0	20	0	0	0	0	20	0		60	0	20	0	0	0	0	20	0		No	No	No	No	No
65	1000	Female	40-55 years old	city with over 100M residents	80	0	0	20	0	0	0	0	0		90	0	0	10	0	0	0	0	0		0	0	100	0	0	0	0	0	0		0	0	100	0	0	0	0	0	0		No	No	No	No	No
66	670	Male	40-55 years old	a village located in a suburban area within the reach of public urban transport	60	0	0	20	5	5	10	0	0		60	0	0	20	0	10	10	0	0		0	0	70	0	0	10	0	20	0		10	0	60	0	0	10	0	20	0		No	No	No	No	No
67	663	Female	40-55 years old	a village located in a suburban area within the reach of public urban transport	0	0	0	88	0	12	0	0	0		0	0	0	100	0	0	0	0	0		0	0	100	0	0	0	0	0	0		0	0	100	0	0	0	0	0	0		No	No	No	No	No
68	543	Male	21-39 years old	a village located in a suburban area within the reach of public urban transport	30	0	10	10	10	0	20	10	10	private	30	0	10	10	10	0	10	20	10	private	0	0	70	0	0	20	0	10	0		0	0	70	0	0	20	0	10	0		No	No	No	No	No
69	462	Male	16-20 years old	city with over 100M residents	0	0	0	50	50	0	0	0	0		0	0	0	50	50	0	0	0	0		60	0	0	0	5	5	0	30	0		30	0	0	0	10	0	0	60	0		Yes	No	Yes	Yes	No
70	6466	Male	21-39 years old	city with over 100M residents	4	5	61	2	3	2	3	2	18	sport	60	0	10	20	0	0	10	0	0		60	10	20	0	0	0	0	10	0		100	0	0	0	0	0	0	0	0		No	No	No	No	No
71	853	Female	40-55 years old	city with over 100M residents	70	0	0	10	10	5	5	0	0		10	0	0	50	10	0	10	10	10	visiting the doctor	100	0	0	0	0	0	0	0	0		100	0	0	0	0	0	0	0	0		No	No	No	No	No
72	7115	Male	40-55 years old	city with below of 50M residents	70	2	5	10	2	3	3	1	4	sport	74	0	3	10	1	6	5	0	1	hobby	0	0	93	0	0	1	0	6	0		0	0	95	0	0	1	0	4	0		No	No	No	No	No
73	653	Female	40-55 years old	a village located in a suburban area within the reach of public urban transport	50	0	5	10	10	5	10	10	0		10	0	0	50	40	0	0	0	0		0	0	80	0	0	0	0	20	0		0	0	80	0	0	0	0	20	0		No	No	No	No	No
74	304	Female	40-55 years old	a city with 50-100M residents	70	0	5	5	5	5	5	5	0		70	5	5	5	5	5	5	0	0		90	10	0	0	0	0	0	0	0		90	10	0	0	0	0	0	0	0		Yes	No	No	No	No
75	452	Female	21-39 years old	city with below of 50M residents	40	0	0	30	11	4	5	10	0		60	0	0	28	1	1	10	0	0		5	0	70	0	5	5	0	15	0		5	0	80	0	0	3	0	12	0		No	No	No	No	No
76	489	Female	21-39 years old	a village located in a suburban area within the reach of public urban transport	15	0	10	15	20	10	30	0	0		15	0	5	0	5	15	60	0	0		0	0	80	0	0	10	0	10	0		0	0	80	0	0	10	0	10	0		No	No	No	No	No
77	306	Male	40-55 years old	city with below of 50M residents	60	10	0	20	0	5	5	0	0		40	10	0	10	10	0	5	25	0		0	20	60	0	0	5	0	15	0		30	10	40	0	0	0	0	20	0		No	No	No	No	Yes
78	614	Male	21-39 years old	a village located in a suburban area within the reach of public urban transport	10	20	10	10	5	5	10	20	10	visiting the doctor	10	10	10	20	10	20	10	10	0		5	5	10	10	20	20	10	10	10	rolki	5	5	20	5	10	5	10	20	20	rolki	No	No	No	No	No
79	388	Male	21-39 years old	a village located in a suburban area within the reach of public urban transport	100	0	0	0	0	0	0	0	0		100	0	0	0	0	0	0	0	0		0	0	0	0	0	0	0	100	0		100	0	0	0	0	0	0	0	0		No	No	No	No	No
80	322	Female	21-39 years old	a village located in a suburban area within the reach of public urban transport	0	0	0	60	40	0	0	0	0		0	0	0	50	50	0	0	0	0		0	0	100	0	0	0	0	0	0		0	0	50	0	0	50	0	0	0		No	No	No	No	No
81	625	Male	40-55 years old	a village located in a suburban area within the reach of public urban transport	40	5	0	30	5	5	5	10	0		55	0	0	30	5	5	5	0	0		0	0	75	0	15	0	0	10	0		0	0	80	0	15	0	0	5	0		No	No	No	No	No
82	29765	Female	40-55 years old	a city with 50-100M residents	60	0	0	10	10	5	5	5	5	visiting the doctor	85	0	0	5	5	5	0	0	0		0	0	0	0	0	0	0	100	0		0	0	5	0	0	0	0	95	0		No	No	No	No	No
83	857	Male	16-20 years old	a village located in a suburban area within the reach of public urban transport	38	47	0	3	0	5	3	4	0		54	28	0	3	0	11	0	4	0		0	52	32	0	0	6	0	10	0		0	49	35	0	0	7	0	9	0		No	No	No	No	No
84	1126	Female	21-39 years old	city with over 100M residents	0	0	0	40	20	20	20	0	0		0	0	0	80	5	10	5	0	0		0	0	40	0	0	0	0	60	0		0	0	40	0	0	0	0	60	0		No	No	No	No	No
85	8681	Male	40-55 years old	city with over 100M residents	25	10	10	10	20	10	5	5	5	visiting the doctor,szpital	60	0	0	20	5	5	5	0	5		0	0	90	0	0	0	0	10	0		0	0	90	0	0	0	0	10	0		No	No	No	No	No
86	27405	Female	40-55 years old	city with over 100M residents	40	0	10	20	10	5	5	10	0		40	0	0	40	0	0	20	0	0		0	0	90	0	0	5	0	5	0		0	0	90	0	0	0	0	10	0		No	No	No	No	No
87	4073	Female	21-39 years old	a village located in a suburban area within the reach of public urban transport	30	0	0	30	10	20	0	10	0		65	0	0	15	15	5	0	0	0		20	0	60	0	0	10	0	10	0		0	0	90	0	0	10	0	0	0		No	No	No	No	No
88	12460	Female	16-20 years old	a city with 50-100M residents	0	50	0	15	10	0	20	5	0		0	0	0	50	20	5	20	5	0		0	0	85	0	0	5	0	10	0		0	0	85	0	0	5	0	10	0		No	No	No	No	No
89	435	Female	16-20 years old	a village located in a suburban area within the reach of public urban transport	50	0	20	10	20	0	0	0	0		20	10	0	70	0	0	0	0	0		0	0	100	0	0	0	0	0	0		0	0	100	0	0	0	0	0	0		No	No	No	Yes	No
90	721	Male	40-55 years old	a city with 50-100M residents	50	0	30	20	0	0	0	0	0		5	10	30	50	1	1	2	1	0		100	0	0	0	0	0	0	0	0		0	0	50	0	0	50	0	0	0		No	No	No	No	No
91	410	Female	21-39 years old	city with over 100M residents	50	0	0	30	10	2	5	3	0		30	0	0	30	10	2	20	8	0		40	0	0	0	0	50	0	10	0		20	0	0	0	0	60	0	20	0		Yes	Yes	No	No	Yes
92	917	Male	21-39 years old	city with over 100M residents	70	0	0	25	0	0	5	0	0		75	0	0	20	0	0	5	0	0		20	0	75	0	0	0	0	5	0		20	0	75	0	0	0	0	5	0		No	No	No	No	No
93	878	Male	40-55 years old	city with over 100M residents	70	0	0	10	0	10	10	0	0		70	0	0	10	0	10	10	0	0		90	0	0	0	0	0	0	10	0		90	0	0	0	0	0	0	10	0		No	No	No	No	No
94	882	Male	40-55 years old	a village located in a suburban area within the reach of public urban transport	50	0	0	20	5	0	20	5	0		50	0	0	20	5	0	25	0	0		0	0	50	0	0	0	0	50	0		0	0	50	0	0	0	0	50	0		No	No	No	No	No
95	829	Male	40-55 years old	a village located in a suburban area within the reach of public urban transport	50	10	0	20	20	0	0	0	0		50	10	0	20	20	0	0	0	0		0	0	70	0	0	0	0	30	0		0	0	70	0	0	0	0	30	0		No	No	No	No	No
96	754	Female	21-39 years old	a village located in a suburban area within the reach of public urban transport	10	0	0	40	20	20	0	0	10	volunteering	0	0	0	60	10	30	0	0	0		5	0	30	15	0	20	0	30	0		0	0	100	0	0	0	0	0	0		No	No	No	No	No
97	2715	Male	21-39 years old	city with below of 50M residents	50	0	5	15	15	5	5	5	0		50	0	5	15	15	5	5	5	0		5	5	65	0	0	10	0	15	0		0	0	70	0	0	15	0	15	0		No	No	No	No	No
98	372	Male	40-55 years old	city with over 100M residents	0	0	0	55	0	0	40	5	0		0	0	0	55	0	0	40	5	0		0	0	99	0	0	1	0	0	0		0	0	100	0	0	0	0	0	0		No	No	No	No	No
99	671	Male	16-20 years old	city with below of 50M residents	0	0	0	50	15	15	5	0	15	"Additional activities related to education"	0	0	0	60	10	20	10	0	0		25	5	0	0	0	0	0	70	0		0	0	0	0	0	0	0	100	0		No	No	No	No	No
100	1142	Female	16-20 years old	a village located in a suburban area within the reach of public urban transport	0	80	0	10	5	0	0	5	0		0	70	0	4	6	4	0	6	10		40	0	0	0	0	30	0	30	0		0	0	0	0	0	50	0	50	0		No	No	No	No	No
101	477	Female	21-39 years old	a village located in a suburban area within the reach of public urban transport	30	0	30	20	5	5	10	0	0		20	0	20	10	10	20	20	0	0		0	0	80	0	0	0	0	20	0		0	0	80	0	0	0	0	20	0		No	No	No	No	No
102	784	Male	40-55 years old	city with over 100M residents	70	0	0	20	5	0	5	0	0		70	0	0	25	0	0	5	0	0		0	0	85	0	0	5	0	10	0		0	0	85	0	0	5	0	10	0		No	No	No	No	No
103	896	Male	40-55 years old	city with over 100M residents	50	0	20	10	5	5	5	5	0		50	0	10	20	10	5	5	0	0		10	10	50	0	5	5	0	20	0		0	0	65	0	10	5	0	20	0		No	No	No	No	No
104	1313	Male	21-39 years old	city with over 100M residents	10	0	10	50	20	0	10	0	0		10	10	50	30	0	0	0	0	0		0	0	20	0	0	0	0	70	10	bike	0	0	70	0	0	30	0	0	0		No	No	No	No	No
105	551	Male	16-20 years old	a village located in a suburban area within the reach of public urban transport	0	30	0	20	30	0	10	10	0		0	60	0	10	10	0	0	20	0		40	0	30	20	0	5	0	5	0		10	0	70	0	0	10	0	10	0		No	No	No	No	No
106	503	Female	40-55 years old	city with over 100M residents	80	0	0	10	5	5	0	0	0		90	0	0	10	0	0	0	0	0		0	0	90	0	0	0	0	10	0		0	0	90	0	0	0	0	10	0		No	No	No	No	No
107	822	Male	16-20 years old	city with below of 50M residents	0	92	0	0	5	1	1	1	0		0	100	0	0	0	0	0	0	0		95	0	0	0	0	3	0	2	0		100	0	0	0	0	0	0	0	0		No	No	No	No	No
108	319	Female	21-39 years old	city with over 100M residents	20	5	10	30	20	5	5	5	0		20	0	0	20	5	5	10	10	30		20	10	60	0	0	5	0	5	0		5	5	80	0	0	0	0	10	0		No	No	No	No	No
109	716	Female	21-39 years old	city with over 100M residents	50	0	0	10	15	5	10	10	0		50	0	0	15	10	5	20	0	0		50	0	30	0	5	5	0	10	0		50	0	35	0	0	0	0	15	0		No	No	No	No	No
110	513	Male	21-39 years old	city with over 100M residents	5	0	0	5	0	0	90	0	0		5	0	0	5	0	0	90	0	0		0	1	0	0	0	0	0	99	0		0	1	0	0	0	0	0	99	0		No	No	No	No	No
111	898	Male	40-55 years old	city with over 100M residents	84	0	0	10	5	1	0	0	0		50	0	0	0	50	0	0	0	0		1	0	0	0	0	0	0	99	0		1	0	0	0	0	0	0	99	0		No	No	No	No	No
112	2250	Female	21-39 years old	city with over 100M residents	60	0	10	20	10	0	0	0	0		60	0	10	10	10	10	0	0	0		80	0	20	0	0	0	0	0	0		80	0	20	0	0	0	0	0	0		No	No	No	No	No
113	672	Male	21-39 years old	city with over 100M residents	100	0	0	0	0	0	0	0	0		96	0	0	2	1	0	1	0	0		0	0	99	0	0	0	0	1	0		0	0	99	0	0	0	0	1	0		No	No	No	No	No
114	740	Female	21-39 years old	a village located in a suburban area within the reach of public urban transport	50	0	0	30	20	0	0	0	0		50	0	0	30	20	0	0	0	0		0	0	70	0	0	10	0	20	0		0	0	70	0	0	20	0	10	0		No	No	No	No	No
115	2002	Female	40-55 years old	a city with 50-100M residents	55	0	0	10	10	10	10	5	0		30	0	0	15	15	20	20	0	0		0	5	80	0	0	5	0	10	0		0	0	85	0	0	5	0	10	0		No	No	No	No	No
116	1336	Female	40-55 years old	city with over 100M residents	0	0	0	20	0	50	30	0	0		0	0	0	60	5	5	30	0	0		10	0	60	0	5	5	0	20	0		5	0	50	0	0	5	0	40	0		No	No	No	No	No
117	872	Male	21-39 years old	city with below of 50M residents	85	0	0	10	5	0	0	0	0		85	0	0	10	5	0	0	0	0		0	0	5	0	0	50	0	45	0		0	0	5	0	0	50	0	45	0		No	No	No	No	No
118	42431	Female	16-20 years old	a village located in a suburban area within the reach of public urban transport	10	70	0	5	5	5	5	0	0		70	10	0	5	5	0	5	5	0		80	0	10	0	0	0	0	10	0		70	0	10	0	0	15	0	5	0		No	No	No	No	No
119	20365	Male	21-39 years old	a village located in a suburban area within the reach of public urban transport	30	5	2	25	5	3	15	5	10	different reasons	30	3	5	2	3	3	25	4	25		0	0	95	0	0	0	0	5	0		0	0	100	0	0	0	0	0	0		No	No	No	No	Yes
120	855	Male	40-55 years old	a village located in a suburban area within the reach of public urban transport	1	1	1	1	1	1	0	11	83		100	0	0	0	0	0	0	0	0		0	100	0	0	0	0	0	0	0		0	0	0	0	0	100	0	0	0		No	No	No	No	No
121	864	Female	21-39 years old	city with over 100M residents	0	0	50	20	0	0	30	0	0		0	0	50	20	0	0	30	0	0		0	0	0	0	0	0	0	100	0		0	0	0	0	0	0	0	100	0		No	No	No	No	No
122	507	Male	21-39 years old	a village located in a suburban area within the reach of public urban transport	5	60	0	20	10	3	0	2	0		0	10	0	20	10	5	10	0	45		40	0	45	0	0	0	5	10	0		15	0	70	0	0	5	0	10	0		No	No	No	No	No
123	663	Male	16-20 years old	a city with 50-100M residents	0	50	0	5	15	0	20	10	0		30	30	0	0	0	0	20	20	0		0	25	25	20	0	10	0	20	0		0	25	25	20	0	15	0	15	0		No	No	No	No	No
124	1073	Female	21-39 years old	a village located in a suburban area within the reach of public urban transport	50	0	0	0	0	0	50	0	0		50	0	0	0	0	0	50	0	0		0	0	100	0	0	0	0	0	0		0	0	100	0	0	0	0	0	0		No	No	No	No	No
125	1115	Female	21-39 years old	city with below of 50M residents	10	5	0	25	10	10	10	30	0		50	0	0	40	0	10	0	0	0		40	0	30	0	0	0	0	30	0		20	0	40	0	0	0	0	40	0		Yes	No	No	No	No
126	527	Male	21-39 years old	city with below of 50M residents	0	90	0	5	5	0	0	0	0		0	0	0	50	0	50	0	0	0		95	5	0	0	0	0	0	0	0		100	0	0	0	0	0	0	0	0		Yes	No	No	No	No
127	2990	Non-binary	16-20 years old	a village located in a suburban area within the reach of public urban transport	0	0	0	30	30	0	0	0	40	visiting the doctor	0	0	0	40	30	0	0	0	30	visiting the doctor	1	0	89	0	0	0	0	10	0		1	0	89	0	0	0	0	10	0		No	No	No	No	No
128	945	Male	40-55 years old	city with below of 50M residents	30	0	0	20	20	10	10	10	0		10	0	0	30	10	20	20	10	0		0	0	10	0	10	10	0	70	0		0	0	10	0	10	0	0	80	0		No	No	No	No	No
129	388	Male	21-39 years old	a city with 50-100M residents	90	0	5	5	0	0	0	0	0		90	0	5	5	0	0	0	0	0		0	0	100	0	0	0	0	0	0		0	0	100	0	0	0	0	0	0		No	No	No	No	No
130	678	Female	21-39 years old	city with over 100M residents	50	10	10	10	10	3	5	2	0		0	0	10	60	10	0	10	0	10		0	0	100	0	0	0	0	0	0		0	0	100	0	0	0	0	0	0		No	No	No	No	No
131	1703	Female	21-39 years old	a village located in a suburban area within the reach of public urban transport	0	30	10	10	20	10	10	10	0		0	30	0	30	10	0	30	0	0		10	0	70	0	0	10	0	10	0		0	0	80	0	0	10	0	10	0		No	No	No	No	No
132	846	Female	21-39 years old	a village located in a suburban area within the reach of public urban transport	1	1	1	30	17	20	10	10	10		1	1	1	30	17	30	10	10	0		0	0	50	0	0	0	0	50	0		0	0	50	0	0	0	0	50	0		No	No	No	No	No
133	1277	Female	21-39 years old	city with below of 50M residents	60	0	0	5	5	0	10	20	0		60	0	0	5	5	0	10	20	0		0	0	90	0	0	0	5	5	0	Rolllerskates	0	0	98	0	0	0	0	1	1	rollerskates	No	No	No	No	No
134	580	Female	40-55 years old	city with below of 50M residents	80	0	0	15	0	0	5	0	0		80	0	0	15	0	0	5	0	0		0	0	100	0	0	0	0	0	0		0	0	100	0	0	0	0	0	0		No	No	No	No	No
135	1040	Female	40-55 years old	city with over 100M residents	10	10	10	10	10	20	10	10	10		10	20	20	10	10	10	10	10	0		10	10	20	10	20	10	10	10	0		10	10	10	10	10	10	10	30	0		No	No	No	No	No
136	410	Female	16-20 years old	a village located in a suburban area within the reach of public urban transport	0	0	0	70	30	0	0	0	0		0	0	0	100	0	0	0	0	0		0	0	100	0	0	0	0	0	0		0	0	100	0	0	0	0	0	0		No	No	No	No	No
137	570	Male	40-55 years old	a city with 50-100M residents	70	0	0	20	0	0	0	0	10		70	0	0	20	0	0	0	0	10		0	0	100	0	0	0	0	0	0		0	0	100	0	0	0	0	0	0		No	No	No	No	No
138	3567	Male	21-39 years old	a village located in a suburban area within the reach of public urban transport	5	0	0	25	5	1	50	5	9	"visiting the doctor,	9	0	0	29	1	0	60	1	0		5	5	10	0	5	5	0	70	0		2	3	30	0	0	10	0	55	0		No	No	No	No	No
139	418	Male	21-39 years old	a village located in a suburban area within the reach of public urban transport	0	10	0	20	20	5	20	25	0		0	10	0	10	20	0	30	30	0		90	0	10	0	0	0	0	0	0		50	0	50	0	0	0	0	0	0		No	No	No	No	No
140	407	Non-binary	16-20 years old	city with over 100M residents	2	0	0	80	8	2	2	2	4	"I do not Know"	10	10	0	30	20	10	10	10	0		0	0	100	0	0	0	0	0	0		10	0	90	0	0	0	0	0	0		No	No	No	No	No
141	7597	Male	21-39 years old	city with over 100M residents	40	0	0	0	25	10	20	5	0		50	0	0	20	15	5	10	0	0		50	30	0	0	0	5	0	15	0		40	0	40	0	0	0	0	20	0		No	No	No	No	No
142	1246	Male	40-55 years old	city with over 100M residents	0	0	0	50	0	0	20	0	30		0	0	0	50	0	0	20	0	30		60	0	10	0	0	20	0	10	0		60	0	10	0	0	20	0	10	0		No	No	No	No	No
143	689	Female	40-55 years old	city with over 100M residents	25	0	10	20	10	10	15	10	0		50	0	5	30	0	5	10	0	0		10	0	50	0	0	20	0	20	0		0	0	60	0	0	20	0	20	0		No	No	No	No	No
144	878	Female	21-39 years old	a village located in a suburban area within the reach of public urban transport	55	0	0	25	5	5	10	0	0		70	0	0	25	0	0	5	0	0		0	0	100	0	0	0	0	0	0		0	0	100	0	0	0	0	0	0		No	No	No	No	No
145	963	Female	21-39 years old	a village located in a suburban area within the reach of public urban transport	1	40	9	10	5	5	10	20	0		1	40	9	10	5	5	10	20	0		5	5	60	0	10	5	5	5	5	"I do not Know"	5	5	60	0	5	5	5	5	10	rollerskates	Yes	No	No	No	No
146	5536	Female	40-55 years old	city with below of 50M residents	65	0	0	10	10	5	10	0	0		65	0	0	10	10	5	10	0	0		0	0	70	0	0	25	0	5	0		0	0	70	0	0	25	0	5	0		No	No	No	No	No
147	752	Male	40-55 years old	city with over 100M residents	33	0	0	10	0	0	0	0	57		33	0	0	10	0	0	0	0	57		0	0	100	0	0	0	0	0	0		0	0	100	0	0	0	0	0	0		No	No	No	No	No
148	488	Female	40-55 years old	city with over 100M residents	20	0	10	20	10	10	20	10	0		20	10	0	20	10	10	20	10	0		20	10	40	0	10	10	0	10	0		10	0	50	0	10	10	0	20	0		No	No	No	No	No
149	525	Female	21-39 years old	a village located in a suburban area within the reach of public urban transport	5	0	0	45	20	20	5	5	0		2	0	0	78	5	5	5	5	0		70	0	7	0	2	0	1	20	0		0	0	95	0	0	0	1	4	0		No	No	No	No	No
150	639	Male	16-20 years old	city with over 100M residents	5	40	0	30	10	5	0	5	5		0	72	0	20	5	3	0	0	0		40	0	51	0	2	2	0	5	0		20	0	70	0	0	1	0	9	0		No	No	Yes	No	No
151	1061	Female	40-55 years old	a city with 50-100M residents	50	25	5	10	0	5	0	5	0		50	25	0	15	0	5	0	5	0		40	0	40	0	0	10	0	10	0		20	0	70	0	0	5	0	5	0		No	No	No	No	No
152	687	Female	21-39 years old	a village located in a suburban area within the reach of public urban transport	15	0	25	50	10	0	0	0	0		10	0	30	50	0	5	2	3	0		0	0	50	0	0	20	0	30	0		0	0	40	0	0	30	0	30	0		No	No	No	No	No
153	697	Female	40-55 years old	city with over 100M residents	50	0	0	10	10	10	0	10	10		50	0	0	20	10	10	5	5	0		50	0	20	0	5	5	0	20	0		50	0	20	0	0	0	0	30	0		No	No	No	No	No
154	769	Male	21-39 years old	city with below of 50M residents	30	0	0	10	10	10	10	10	20		30	0	0	10	10	10	10	10	20		0	0	20	40	0	20	0	20	0		0	0	20	40	0	20	0	20	0		No	No	No	No	No
155	455	Male	21-39 years old	city with over 100M residents	30	10	20	15	5	5	5	10	0		10	0	0	40	5	5	40	0	0		30	0	10	0	5	15	30	10	0		0	0	30	0	5	0	60	5	0		Yes	No	Yes	No	Yes
156	892	Female	40-55 years old	a village located in a suburban area within the reach of public urban transport	0	0	0	50	25	25	0	0	0		0	0	0	50	25	25	0	0	0		10	0	50	0	0	10	0	30	0		10	0	50	0	0	10	0	30	0		No	No	No	No	No
157	760	Male	21-39 years old	city with below of 50M residents	10	0	0	30	10	10	40	0	0		0	0	0	50	0	0	50	0	0		30	0	20	0	0	10	0	40	0		30	0	70	0	0	0	0	0	0		No	No	No	No	No
158	1424	Female	40-55 years old	a city with 50-100M residents	70	0	0	14	2	2	10	2	0		88	0	0	10	0	0	2	0	0		0	0	30	10	0	0	0	60	0		0	0	30	10	0	0	0	60	0		No	No	No	No	No
159	4017	Male	40-55 years old	city with over 100M residents	0	0	20	10	0	0	70	0	0		0	0	20	10	0	0	70	0	0		0	0	50	0	0	40	0	10	0		0	0	0	0	0	70	0	30	0		No	No	No	No	Yes
160	499	Male	21-39 years old	a village located in a suburban area within the reach of public urban transport	50	0	0	50	0	0	0	0	0		50	0	0	50	0	0	0	0	0		0	0	100	0	0	0	0	0	0		0	0	50	50	0	0	0	0	0		No	No	No	No	No
161	847	Male	21-39 years old	city with over 100M residents	60	0	0	30	10	0	0	0	0		80	0	0	20	0	0	0	0	0		0	0	80	0	0	0	0	20	0		0	0	90	0	0	0	0	10	0		No	No	No	No	No
162	638	Female	21-39 years old	city with over 100M residents	60	15	0	10	10	0	0	5	0		80	0	0	10	10	0	0	0	0		80	15	0	0	5	0	0	0	0		90	10	0	0	0	0	0	0	0		No	No	No	No	No
163	492	Male	16-20 years old	city with below of 50M residents	0	40	0	10	30	5	5	10	0		0	0	0	0	100	0	0	0	0		10	0	90	0	0	0	0	0	0		5	0	90	0	0	0	0	5	0		No	No	No	No	No
164	603	Female	21-39 years old	city with over 100M residents	0	20	20	10	5	5	10	20	10		0	20	5	20	5	15	25	10	0		30	0	0	0	0	0	0	70	0		90	0	0	0	5	0	0	5	0		No	No	No	No	No
165	491	Male	40-55 years old	a village located in a suburban area within the reach of public urban transport	95	0	0	4	0	1	0	0	0		0	0	0	0	0	0	0	0	100		0	0	100	0	0	0	0	0	0		0	0	100	0	0	0	0	0	0		Yes	No	No	No	No
166	767	Male	21-39 years old	a village located in a suburban area within the reach of public urban transport	0	60	0	10	10	10	10	0	0		0	0	0	50	30	10	10	0	0		10	0	80	0	0	0	0	10	0		0	0	90	0	0	0	0	10	0		No	No	No	No	No
167	727	Female	21-39 years old	a village located in a suburban area within the reach of public urban transport	0	20	0	10	60	10	0	0	0		0	0	0	10	80	10	0	0	0		0	0	100	0	0	0	0	0	0		0	0	100	0	0	0	0	0	0		No	No	No	No	No
168	980	Female	21-39 years old	city with over 100M residents	57	5	10	8	6	5	5	4	0		5	5	3	10	5	5	65	2	0		25	1	29	2	5	10	9	15	4	rolki	10	2	18	2	5	11	2	50	0		No	No	No	No	No
169	990	Male	40-55 years old	city with over 100M residents	0	0	0	45	20	10	10	5	10		0	0	0	85	5	0	5	0	5		60	10	0	0	5	5	0	10	10	difficult to say	50	5	10	0	5	5	0	20	5	difficult to say	No	No	No	No	No
170	998	Male	40-55 years old	city with below of 50M residents	30	20	0	30	0	0	20	0	0		40	30	0	30	0	0	0	0	0		20	0	60	0	0	0	0	20	0		20	0	40	0	0	0	0	40	0		No	No	No	No	No
171	398	Female	40-55 years old	a city with 50-100M residents	20	0	0	20	20	20	20	0	0		20	0	0	20	20	20	20	0	0		50	0	0	0	10	20	0	20	0		50	0	0	0	10	20	0	20	0		No	No	No	No	No
172	414	Female	21-39 years old	a city with 50-100M residents	70	0	0	30	0	0	0	0	0		55	0	10	20	10	5	0	0	0		0	12	77	0	0	0	0	10	1	Autohop	0	0	90	0	0	0	0	10	0		No	No	No	No	No
173	505	Male	40-55 years old	city with over 100M residents	20	0	0	20	30	0	15	15	0		10	0	0	75	5	0	10	0	0		30	20	0	0	20	0	0	30	0		5	5	0	0	10	0	0	80	0		No	No	No	No	No
174	820	Female	16-20 years old	city with over 100M residents	0	50	0	0	20	0	0	30	0		0	50	0	20	10	0	0	20	0		40	0	40	0	0	0	0	20	0		30	0	40	0	0	0	0	30	0		No	No	No	No	No
175	1133	Female	40-55 years old	a city with 50-100M residents	70	0	0	20	2	1	2	2	3		70	0	0	17	3	1	3	3	3		80	0	9	0	0	1	0	10	0		80	0	9	0	0	1	0	10	0		No	No	No	No	No
176	761	Male	21-39 years old	city with over 100M residents	80	0	2	1	0	5	7	5	0		0	0	0	70	0	0	20	10	0		0	0	20	0	10	50	0	20	0		0	0	10	0	0	70	0	20	0		No	No	No	No	No
177	2784	Male	40-55 years old	a village located in a suburban area within the reach of public urban transport	0	0	0	80	10	0	10	0	0		0	0	0	80	10	0	10	0	0		0	0	100	0	0	0	0	0	0		0	0	100	0	0	0	0	0	0		Yes	No	No	No	No
178	716	Female	40-55 years old	city with below of 50M residents	0	0	0	60	10	10	20	0	0		0	0	0	60	0	30	10	0	0		0	0	60	0	0	20	0	20	0		0	0	80	0	0	0	0	20	0		No	No	No	No	No
179	527	Female	16-20 years old	a village located in a suburban area within the reach of public urban transport	0	50	0	10	25	5	5	5	0		0	50	0	10	25	5	5	5	0		75	5	0	0	0	0	0	20	0		70	0	0	0	0	0	0	30	0		No	No	No	No	No
180	886	Male	21-39 years old	city with over 100M residents	60	0	0	20	0	0	20	0	0		60	0	0	20	0	0	20	0	0		30	0	30	0	0	0	20	20	0		20	0	40	0	0	0	40	0	0		No	No	Yes	No	Yes
181	1899	Female	16-20 years old	city with over 100M residents	10	15	0	10	25	5	13	7	15		0	0	0	25	40	5	25	5	0		40	10	10	0	10	5	5	19	1	rollerskates	40	5	5	0	10	5	5	30	0		No	No	No	No	No
182	341	Female	16-20 years old	city with over 100M residents	0	50	0	30	20	0	0	0	0		0	50	0	40	10	0	0	0	0		20	0	0	0	0	0	0	80	0		10	0	0	0	0	0	0	90	0		No	No	No	No	No
183	1259	Female	16-20 years old	city with over 100M residents	0	59	0	12	8	1	10	10	0		0	0	0	0	50	0	20	30	0		80	0	10	0	0	0	0	10	0		0	0	10	0	0	0	0	90	0		No	No	No	No	No
184	595	Male	21-39 years old	city with below of 50M residents	0	50	0	10	15	5	5	15	0		0	5	0	60	15	10	10	0	0		10	0	70	0	0	10	0	10	0		0	0	80	0	0	15	0	5	0		No	No	Yes	No	No
185	368	Male	21-39 years old	city with over 100M residents	50	30	0	20	0	0	0	0	0		50	20	0	30	0	0	0	0	0		40	30	20	0	0	10	0	0	0		30	20	30	0	0	20	0	0	0		No	No	No	No	No
186	731	Female	16-20 years old	city with over 100M residents	0	25	0	50	10	0	5	0	10	visiting the doctor	0	25	0	50	10	0	10	0	5		75	0	15	0	0	0	0	10	0		30	0	50	0	0	0	0	20	0		No	No	No	No	No
187	958	Male	40-55 years old	a village located in a suburban area within the reach of public urban transport	30	0	30	10	5	5	10	5	5		30	0	0	25	10	10	25	0	0		0	0	90	0	0	0	0	10	0		0	0	90	0	0	0	0	10	0		No	No	No	No	No
188	614	Female	40-55 years old	city with over 100M residents	40	0	20	20	0	0	10	10	0		40	0	20	20	0	0	10	10	0		10	0	70	0	0	0	0	20	0		0	0	70	0	0	0	0	30	0		No	Yes	No	No	No
189	770	Female	21-39 years old	city with over 100M residents	30	0	0	20	10	10	20	10	0		30	0	0	20	10	10	20	10	0		50	0	0	0	0	10	0	40	0		40	5	0	0	0	15	0	40	0		No	No	No	No	No
190	1128	Female	16-20 years old	city with below of 50M residents	0	65	0	2	25	0	5	2	1	"I do not Know"	0	2	0	15	60	0	18	5	0		0	0	71	0	0	15	0	12	2	"I do not Know"	0	5	57	0	1	18	2	15	2	"I do not Know"	No	No	No	No	No
191	1001	Male	16-20 years old	a village located in a suburban area within the reach of public urban transport	0	20	0	15	30	10	20	5	0		0	10	0	10	30	0	50	0	0		20	0	60	0	0	10	0	10	0		0	80	0	0	0	10	0	10	0		No	No	No	No	No
192	356	Male	16-20 years old	city with over 100M residents	5	5	5	5	5	5	5	65	0		5	5	5	5	5	5	5	65	0		5	5	5	5	5	5	5	5	60	board	5	5	5	5	5	5	5	65	0		No	No	No	No	No
193	1578	Female	40-55 years old	a village located in a suburban area within the reach of public urban transport	10	10	10	10	10	10	10	10	20		10	10	10	10	10	10	10	15	15		10	10	10	10	10	10	10	15	15	I do not know	10	10	10	10	10	10	10	15	15	I do not know	Yes	No	Yes	No	Yes
194	494	Male	21-39 years old	city with below of 50M residents	11	35	19	10	11	1	11	1	1	"I do not Know"	20	20	20	10	10	10	10	0	0		0	0	100	0	0	0	0	0	0		0	0	100	0	0	0	0	0	0		No	Yes	No	No	No
195	1117	Female	40-55 years old	a village located in a suburban area within the reach of public urban transport	40	0	15	25	10	2	0	8	0		30	0	0	35	11	5	0	0	19		50	5	5	0	15	10	3	10	2		15	0	55	0	0	10	5	15	0		No	No	No	No	No
196	430	Male	21-39 years old	city with over 100M residents	70	0	0	2	10	0	5	0	13		90	0	0	2	5	0	3	0	0		5	0	90	0	0	0	0	5	0		5	1	80	0	0	0	0	14	0		No	No	No	No	No
197	18730	Female	16-20 years old	city with below of 50M residents	0	40	0	0	40	0	10	10	0		0	0	0	40	40	0	10	10	0		5	35	10	0	0	0	0	50	0		5	35	20	0	0	0	0	40	0		No	No	No	No	No
198	331	Male	21-39 years old	city with over 100M residents	30	0	10	30	10	10	10	0	0		30	0	10	20	20	0	20	0	0		100	0	0	0	0	0	0	0	0		50	0	0	0	0	0	0	50	0		No	No	No	No	No
199	984	Female	40-55 years old	a village located in a suburban area within the reach of public urban transport	60	0	0	30	5	5	0	0	0		80	0	0	20	0	0	0	0	0		0	0	90	0	0	0	0	10	0		0	0	90	0	0	0	0	10	0		No	No	No	No	No
200	1050	Male	40-55 years old	a village located in a suburban area within the reach of public urban transport	10	0	15	15	8	2	40	10	0		10	0	10	10	30	5	20	5	10	visiting the doctor	0	0	80	0	0	0	0	20	0		0	0	100	0	0	0	0	0	0		No	No	No	No	No
201	897	Female	21-39 years old	a village located in a suburban area within the reach of public urban transport	10	45	0	20	10	0	5	10	0		7	25	0	38	15	0	10	5	0		30	5	40	0	0	5	0	15	5	aircraft	20	5	50	0	10	5	0	10	0		No	No	Yes	No	No
202	593	Female	21-39 years old	a city with 50-100M residents	0	0	60	35	5	0	0	0	0		0	0	60	35	5	0	0	0	0		30	0	70	0	0	0	0	0	0		30	0	70	0	0	0	0	0	0		No	No	No	No	No
203	4082	Male	21-39 years old	a city with 50-100M residents	50	0	0	20	10	10	10	0	0		60	0	0	20	10	5	5	0	0		0	0	90	0	0	0	0	10	0		0	0	90	0	0	0	0	10	0		No	No	No	No	No
204	1104	Male	21-39 years old	city with over 100M residents	60	0	0	10	20	0	10	0	0		70	0	0	20	10	0	0	0	0		90	0	0	0	0	10	0	0	0		90	0	10	0	0	0	0	0	0		No	No	No	No	No
205	413	Female	21-39 years old	city with over 100M residents	10	55	0	10	10	0	10	5	0		0	0	0	100	0	0	0	0	0		80	0	10	0	0	0	0	10	0		0	0	100	0	0	0	0	0	0		No	No	No	No	No
206	797	Female	21-39 years old	city with below of 50M residents	0	0	10	40	20	0	30	0	0		0	0	10	50	30	0	10	0	0		0	0	80	0	0	0	0	20	0		0	0	100	0	0	0	0	0	0		No	No	No	No	No
207	518	Female	40-55 years old	a village located in a suburban area within the reach of public urban transport	0	0	50	30	5	5	5	5	0		0	0	50	30	5	5	5	5	0		0	0	100	0	0	0	0	0	0		0	0	100	0	0	0	0	0	0		No	No	No	No	No
208	5262	Male	16-20 years old	city with below of 50M residents	0	40	0	40	10	10	0	0	0		30	0	0	20	0	50	0	0	0		40	0	40	0	0	10	0	10	0		0	0	80	0	0	10	0	10	0		No	No	No	No	Yes
209	1380	Male	40-55 years old	a village located in a suburban area within the reach of public urban transport	0	0	0	0	0	0	0	0	100	"I do not Know"	0	0	0	0	0	0	0	0	100	"I do not Know"	0	0	0	0	0	100	0	0	0		0	0	0	0	0	100	0	0	0		No	No	No	No	No
210	343	Male	21-39 years old	city with over 100M residents	40	0	15	10	10	5	10	10	0		35	0	15	10	5	5	10	10	10	Bar	25	0	45	0	5	0	0	25	0		20	0	30	0	10	5	0	35	0		No	No	Yes	Yes	No
211	976	Female	21-39 years old	city with over 100M residents	40	0	20	10	10	5	15	0	0		40	0	10	20	0	0	30	0	0		10	0	60	0	5	5	0	20	0		10	0	70	0	0	10	0	10	0		No	No	Yes	No	No
212	918	Female	40-55 years old	a village located in a suburban area within the reach of public urban transport	40	0	0	20	20	10	10	0	0		30	0	0	30	20	10	10	0	0		0	0	70	0	0	10	0	20	0		0	0	80	0	0	10	0	10	0		No	No	No	No	No
213	661	Female	40-55 years old	city with below of 50M residents	50	0	0	25	5	5	5	5	5		50	0	0	25	5	5	5	5	5		0	0	70	0	0	0	0	30	0		0	0	70	0	0	0	0	30	0		No	No	No	No	No
214	778	Female	21-39 years old	a city with 50-100M residents	0	0	60	20	0	0	20	0	0		0	0	0	60	0	0	40	0	0		0	0	90	0	0	0	0	10	0		0	0	90	0	0	0	0	10	0		No	No	No	No	No
215	427	Male	40-55 years old	city with over 100M residents	50	30	10	10	0	0	0	0	0		50	30	10	10	0	0	0	0	0		90	0	0	0	0	0	0	10	0		90	0	0	0	0	0	0	10	0		No	No	No	No	No
216	967	Female	21-39 years old	a village located in a suburban area within the reach of public urban transport	0	0	50	10	15	5	15	5	0		0	0	20	20	30	0	30	0	0		0	0	60	0	0	10	0	30	0		0	0	50	0	0	0	0	50	0		No	No	No	No	No
217	862	Male	40-55 years old	city with over 100M residents	70	0	0	30	0	0	0	0	0		60	0	0	20	10	10	0	0	0		0	0	80	0	0	0	0	20	0		0	0	100	0	0	0	0	0	0		No	No	No	No	No
218	539	Female	21-39 years old	city with below of 50M residents	60	0	0	20	5	5	5	5	0		60	0	0	15	5	5	15	0	0		15	10	30	0	5	10	0	25	5	aircraft	0	0	50	0	0	15	15	20	0		No	No	No	No	No
219	993	Female	40-55 years old	a village located in a suburban area within the reach of public urban transport	80	0	0	10	0	0	0	0	10		80	0	0	10	0	0	0	0	10		0	0	100	0	0	0	0	0	0		0	0	100	0	0	0	0	0	0		No	No	No	No	No
220	919	Female	40-55 years old	a city with 50-100M residents	70	0	0	20	5	5	0	0	0		40	0	0	45	5	10	0	0	0		15	0	50	0	0	0	0	35	0		0	0	50	0	0	0	0	50	0		No	No	No	No	No
221	1041	Female	40-55 years old	city with over 100M residents	0	0	0	30	10	10	10	0	40		0	0	0	30	10	10	10	0	40	"visiting the doctor, hobby"	10	0	25	0	0	0	0	65	0		10	0	25	0	0	0	0	65	0		No	No	No	No	No
222	1583	Male	21-39 years old	city with over 100M residents	60	0	10	10	5	0	10	5	0		60	0	10	10	5	0	10	5	0		30	0	30	0	5	0	0	30	5	aircraft	30	0	30	0	10	0	0	30	0		No	No	Yes	No	No
223	3973	Female	21-39 years old	city with over 100M residents	30	0	0	30	0	20	10	0	10		30	0	0	30	0	10	10	0	20		20	20	0	0	10	0	0	40	10	rollerskates	0	0	40	0	10	0	0	50	0		No	No	No	No	No
224	530	Male	16-20 years old	a village located in a suburban area within the reach of public urban transport	60	0	0	20	10	0	5	5	0		50	0	0	20	5	0	25	0	0		0	0	70	0	0	10	0	20	0		0	0	80	0	0	10	0	10	0		No	No	No	No	No
225	3038	Female	21-39 years old	a village located in a suburban area within the reach of public urban transport	50	0	0	20	10	5	10	5	0		70	0	0	20	5	0	5	0	0		0	0	80	0	0	10	0	10	0		0	0	80	0	0	10	0	10	0		No	No	No	No	No
226	581	Male	40-55 years old	city with over 100M residents	60	0	5	15	5	5	10	0	0		40	0	0	15	10	5	15	0	15		0	0	85	0	0	0	0	15	0		0	0	90	0	0	0	0	10	0		No	No	No	No	No
227	547	Female	16-20 years old	a village located in a suburban area within the reach of public urban transport	0	60	0	40	0	0	0	0	0		0	0	0	100	0	0	0	0	0		0	0	100	0	0	0	0	0	0		0	0	100	0	0	0	0	0	0		No	No	No	No	No
228	491	Male	21-39 years old	a village located in a suburban area within the reach of public urban transport	95	0	0	5	0	0	0	0	0		95	0	0	5	0	0	0	0	0		0	0	100	0	0	0	0	0	0		0	0	100	0	0	0	0	0	0		No	No	No	No	No
229	555	Male	40-55 years old	a village located in a suburban area within the reach of public urban transport	60	0	20	10	0	10	0	0	0		15	0	0	60	0	5	20	0	0		10	0	50	0	5	15	0	20	0		0	0	80	0	0	5	0	15	0		No	No	No	No	No
230	327	Female	21-39 years old	city with below of 50M residents	70	0	0	20	10	0	0	0	0		80	0	0	20	0	0	0	0	0		0	0	100	0	0	0	0	0	0		0	0	100	0	0	0	0	0	0		Yes	No	No	No	No
231	634	Male	21-39 years old	city with below of 50M residents	80	0	5	5	5	5	0	0	0		80	0	5	5	5	5	0	0	0		0	0	95	0	0	5	0	0	0		0	0	95	0	0	5	0	0	0		No	No	No	No	No
232	640	Male	40-55 years old	city with over 100M residents	60	0	0	10	5	5	10	10	0		0	0	0	45	5	5	45	0	0		40	0	20	0	10	0	0	30	0		40	0	20	0	10	0	0	30	0		No	No	No	No	No
233	831	Male	21-39 years old	a city with 50-100M residents	50	0	0	30	10	5	5	0	0		0	0	0	0	0	0	0	0	100	visiting the doctor	50	0	50	0	0	0	0	0	0		50	0	50	0	0	0	0	0	0		No	No	No	No	No
234	508	Female	21-39 years old	a village located in a suburban area within the reach of public urban transport	0	0	0	20	70	10	0	0	0		0	0	0	15	80	5	0	0	0		0	0	80	0	0	0	0	20	0		0	0	100	0	0	0	0	0	0		No	No	No	No	No
235	921	Female	40-55 years old	a village located in a suburban area within the reach of public urban transport	0	0	0	10	15	40	10	0	25		0	0	0	45	20	15	20	0	0		0	0	100	0	0	0	0	0	0		0	0	99	0	0	0	0	1	0		No	No	No	No	No
236	868	Male	40-55 years old	a city with 50-100M residents	40	0	0	40	5	5	5	5	0		50	0	0	40	1	1	8	0	0		0	0	80	0	0	10	0	10	0		0	0	100	0	0	0	0	0	0		No	No	No	No	No
237	487	Female	21-39 years old	city with below of 50M residents	60	0	0	10	20	5	5	0	0		70	0	0	15	15	0	0	0	0		10	0	10	0	0	10	0	70	0		0	0	10	0	0	0	0	90	0		No	No	No	No	No
238	1237	Female	21-39 years old	city with below of 50M residents	0	0	0	0	20	0	40	30	10		0	0	10	30	20	20	20	0	0		10	0	50	0	0	0	0	40	0		20	0	40	0	0	0	0	40	0		No	No	No	No	No
239	54265	Female	40-55 years old	city with below of 50M residents	80	0	5	5	5	0	5	0	0		80	0	5	5	5	0	5	0	0		0	0	50	0	0	30	0	20	0		0	0	50	0	0	30	0	20	0		No	No	Yes	No	No
240	519	Male	21-39 years old	a village located in a suburban area within the reach of public urban transport	10	10	10	10	11	9	7	13	20	"I do not Know"	10	5	7	15	4	5	6	38	10	"I do not Know"	20	0	10	0	0	40	10	10	10	"I do not Know"	100	0	0	0	0	0	0	0	0		No	No	No	No	Yes
241	327	Female	21-39 years old	a village located in a suburban area within the reach of public urban transport	10	10	10	10	10	30	5	10	5	"I do not Know"	5	10	5	10	15	0	10	30	15	"I do not Know"	10	20	10	5	10	10	5	10	20	"I do not Know"	10	10	50	5	0	10	0	5	10	"I do not Know"	Yes	No	No	No	No
242	403	Male	21-39 years old	a village located in a suburban area within the reach of public urban transport	0	45	0	50	0	5	0	0	0		0	20	0	80	0	0	0	0	0		50	0	50	0	0	0	0	0	0		15	0	85	0	0	0	0	0	0		No	No	No	No	No
243	820	Female	21-39 years old	city with below of 50M residents	23	30	0	5	8	2	30	2	0		15	0	0	10	5	0	60	0	10		25	0	23	0	0	10	0	40	2	rollerskates	2	0	50	0	0	10	0	38	0		No	No	No	No	No
244	391	Male	21-39 years old	city with over 100M residents	25	0	0	25	15	5	5	10	15		25	0	0	25	15	5	20	10	0		50	0	5	0	10	5	5	25	0		50	0	5	0	10	5	10	20	0		No	No	Yes	No	No
245	426	Male	21-39 years old	city with below of 50M residents	100	0	0	0	0	0	0	0	0		0	0	0	0	0	0	0	0	100		0	0	0	0	0	0	0	0	100	car	0	0	100	0	0	0	0	0	0		No	No	No	No	No
246	1540	Female	21-39 years old	a city with 50-100M residents	50	0	10	10	10	5	5	10	0		0	0	0	90	0	10	0	0	0		0	0	90	0	0	0	0	10	0		0	0	90	0	0	0	0	10	0		No	No	No	No	No
247	845	Male	21-39 years old	a city with 50-100M residents	25	0	0	10	15	0	25	25	0		50	0	0	15	15	0	20	0	0		0	0	80	0	0	0	0	20	0		0	0	80	0	0	0	0	20	0		No	No	No	No	No
248	604	Male	21-39 years old	a city with 50-100M residents	50	0	5	30	5	0	5	5	0		50	0	5	30	0	0	5	5	5		25	15	5	0	0	5	0	50	0		20	5	5	0	0	20	0	50	0		No	No	Yes	No	No
249	482	Male	40-55 years old	city with over 100M residents	100	0	0	0	0	0	0	0	0		100	0	0	0	0	0	0	0	0		100	0	0	0	0	0	0	0	0		100	0	0	0	0	0	0	0	0		No	No	No	No	No
250	1289	Female	21-39 years old	a village located in a suburban area within the reach of public urban transport	100	0	0	0	0	0	0	0	0		100	0	0	0	0	0	0	0	0		100	0	0	0	0	0	0	0	0		100	0	0	0	0	0	0	0	0		No	No	No	No	No
251	3168	Female	21-39 years old	city with over 100M residents	0	90	0	0	5	5	0	0	0		0	80	0	10	5	5	0	0	0		10	10	10	0	0	0	0	70	0		10	10	10	0	0	0	0	70	0		No	No	No	No	No
252	750	Male	21-39 years old	a village located in a suburban area within the reach of public urban transport	0	0	0	0	9	0	9	0	82		0	0	0	0	0	0	0	0	100		0	10	10	0	0	10	10	20	40	rollerskates	0	0	70	0	0	0	0	20	10		No	No	No	No	No
253	504	Female	21-39 years old	city with over 100M residents	20	45	0	10	10	5	5	5	0		0	10	0	30	20	0	30	0	10		40	10	15	0	5	0	0	30	0		5	5	40	0	0	0	0	50	0		No	No	No	No	No
254	5108	Male	21-39 years old	city with over 100M residents	10	10	0	10	5	5	20	40	0		50	0	0	20	10	10	10	0	0		10	10	80	0	0	0	0	0	0	rollerskates	0	0	100	0	0	0	0	0	0		No	No	No	No	Yes
255	938	Female	21-39 years old	a village located in a suburban area within the reach of public urban transport	70	0	0	10	5	2	10	3	0		80	0	0	10	5	0	5	0	0		0	0	90	0	0	5	0	5	0		0	0	90	0	0	5	0	5	0		No	No	No	No	No
256	1405	Male	40-55 years old	a city with 50-100M residents	0	0	10	10	10	30	30	5	5	"I do not Know"	0	0	10	20	20	30	15	5	0		5	0	30	0	5	20	0	40	0		5	0	25	0	5	15	0	50	0		No	No	No	No	No
257	736	Male	40-55 years old	city with over 100M residents	100	0	0	0	0	0	0	0	0		100	0	0	0	0	0	0	0	0		100	0	0	0	0	0	0	0	0		100	0	0	0	0	0	0	0	0		No	No	No	No	No
258	37437	Male	21-39 years old	a city with 50-100M residents	100	0	0	0	0	0	0	0	0		100	0	0	0	0	0	0	0	0		0	0	0	0	0	50	0	50	0		0	0	0	0	0	50	0	50	0		No	No	No	No	No
259	3057	Male	16-20 years old	a village located in a suburban area within the reach of public urban transport	0	100	0	0	0	0	0	0	0		0	0	0	0	0	0	0	100	0		100	0	0	0	0	0	0	0	0		100	0	0	0	0	0	0	0	0		No	No	No	No	No
260	558	Female	21-39 years old	a city with 50-100M residents	45	5	0	10	30	0	5	5	0		70	0	0	10	20	0	0	0	0		5	0	60	0	0	5	0	30	0		0	0	60	0	0	0	0	40	0		No	No	No	No	No
261	187223	Male	21-39 years old	city with below of 50M residents	10	30	10	10	10	10	10	10	0		10	10	10	10	10	10	10	30	0		10	10	10	10	10	10	10	10	20	"I do not Know"	10	10	10	10	10	10	10	30	0		No	No	No	No	No
262	1850	Male	21-39 years old	a village located in a suburban area within the reach of public urban transport	10	10	10	20	10	20	20	0	0		30	0	10	40	10	10	0	0	0		20	0	0	0	10	10	0	40	20	Taxi	10	10	10	10	30	10	10	10	0		No	No	No	No	No
263	1041	Female	40-55 years old	city with over 100M residents	25	0	0	15	20	10	20	10	0		55	0	0	15	20	0	10	0	0		10	10	50	0	0	20	0	10	0		0	0	80	0	0	10	0	10	0		No	No	No	No	No
264	886	Female	21-39 years old	a village located in a suburban area within the reach of public urban transport	40	0	30	20	5	5	0	0	0		0	0	70	20	5	2	3	0	0		0	0	90	0	0	0	0	10	0		0	0	90	0	0	0	0	10	0		No	No	No	No	No
265	821	Female	40-55 years old	a village located in a suburban area within the reach of public urban transport	70	0	0	20	5	5	0	0	0		70	0	0	20	5	5	0	0	0		0	0	80	0	0	0	0	20	0		0	0	0	0	80	0	0	20	0		No	No	No	No	No
266	449	Female	21-39 years old	city with below of 50M residents	60	0	0	20	0	10	10	0	0		60	0	0	10	10	10	10	0	0		20	0	80	0	0	0	0	0	0		0	0	70	0	0	20	0	10	0		No	No	No	No	No
267	617	Female	21-39 years old	a village located in a suburban area within the reach of public urban transport	10	20	40	10	5	5	5	5	0		10	30	30	5	5	5	5	10	0		0	0	80	0	0	10	0	10	0		0	0	80	0	0	10	0	10	0		No	No	No	No	No
268	376	Female	40-55 years old	a village located in a suburban area within the reach of public urban transport	70	0	0	10	10	10	0	0	0		70	0	0	10	10	10	0	0	0		0	0	100	0	0	0	0	0	0		0	0	100	0	0	0	0	0	0		No	Yes	No	No	No
269	369	Female	21-39 years old	city with over 100M residents	15	55	0	5	15	5	5	0	0		0	0	0	10	50	40	0	0	0		70	0	30	0	0	0	0	0	0		10	0	90	0	0	0	0	0	0		No	No	Yes	No	Yes
270	882	Female	21-39 years old	a village located in a suburban area within the reach of public urban transport	50	0	10	5	0	5	10	20	0		100	0	0	0	0	0	0	0	0		20	0	30	10	15	20	0	5	0		0	10	60	10	5	5	0	10	0		No	No	No	No	Yes
271	1071	Male	21-39 years old	a village located in a suburban area within the reach of public urban transport	20	20	20	20	20	0	0	0	0		10	10	10	10	30	5	5	15	5		10	15	10	10	0	10	5	40	0		10	5	10	5	5	5	5	55	0		No	No	No	No	No
272	842	Female	40-55 years old	a village located in a suburban area within the reach of public urban transport	0	0	50	30	0	10	10	0	0		10	0	60	20	0	5	5	0	0		40	0	50	0	0	10	0	0	0		40	0	50	0	0	0	0	10	0		No	No	No	No	No
273	530	Female	21-39 years old	city with below of 50M residents	50	0	0	40	10	0	0	0	0		40	0	0	50	0	10	0	0	0		50	0	48	0	0	0	0	2	0		20	0	60	0	0	10	0	10	0		No	No	No	No	No
274	805	Female	21-39 years old	city with over 100M residents	0	60	0	18	10	2	5	5	0		0	0	0	85	5	5	5	0	0		34	6	15	0	0	5	0	40	0		0	2	56	0	0	2	0	40	0		No	No	No	No	No
275	709	Female	21-39 years old	a city with 50-100M residents	50	0	0	30	5	5	5	5	0		40	0	0	20	10	2	20	8	0		70	0	0	0	2	15	2	11	0		40	0	0	0	5	40	5	10	0		No	No	No	No	No
276	826	Male	21-39 years old	a village located in a suburban area within the reach of public urban transport	45	0	45	5	5	0	0	0	0		45	0	45	5	5	0	0	0	0		0	0	100	0	0	0	0	0	0		0	0	100	0	0	0	0	0	0		No	No	Yes	No	No
277	1207	Male	40-55 years old	city with below of 50M residents	50	0	10	15	20	0	5	0	0		60	0	0	30	10	0	0	0	0		0	0	60	0	0	10	0	30	0		0	0	60	0	0	10	0	30	0		No	No	No	No	No
278	1117	Female	40-55 years old	city with below of 50M residents	0	0	0	40	40	20	0	0	0		0	0	0	0	0	50	0	0	50		20	0	20	0	0	0	0	60	0		10	0	0	0	0	0	0	90	0		No	No	No	No	No
279	618	Male	40-55 years old	city with over 100M residents	50	0	20	15	5	5	5	0	0		50	0	20	15	0	5	5	0	5		0	0	80	0	0	0	0	20	0		0	0	80	0	0	0	0	20	0		No	No	No	No	No
280	857	Male	40-55 years old	a village located in a suburban area within the reach of public urban transport	20	0	0	60	20	0	0	0	0		10	0	0	80	10	0	0	0	0		0	0	90	0	0	0	0	10	0		0	0	90	0	0	0	0	10	0		No	No	No	No	No
281	730	Male	40-55 years old	a city with 50-100M residents	60	0	0	5	5	2	13	10	5		75	0	0	10	5	0	5	5	0		0	0	80	0	0	0	0	20	0		0	0	75	0	0	0	0	25	0		No	No	No	No	No
282	628	Male	40-55 years old	a city with 50-100M residents	50	0	0	50	0	50	0	0	0		80	0	0	20	0	0	0	0	0		0	50	50	0	0	0	0	0	0	health	40	30	20	10	0	0	0	0	0	train	No	No	No	Yes	No
283	1035	Female	21-39 years old	a village located in a suburban area within the reach of public urban transport	0	0	25	30	20	10	5	5	5	visiting the doctor	0	0	50	30	5	10	5	0	0		0	0	85	0	0	5	0	10	0		0	0	80	0	0	5	0	15	0		No	No	No	No	No
284	565	Male	21-39 years old	city with below of 50M residents	35	0	0	0	30	5	15	15	0		40	0	0	10	30	5	15	0	0		0	0	75	0	0	10	0	15	0		0	0	75	0	0	10	0	15	0		No	No	No	No	No
285	883	Female	16-20 years old	city with over 100M residents	0	0	0	15	40	0	5	35	5		0	0	0	15	40	0	15	30	0		43	5	32	0	0	0	0	20	0		43	5	32	0	0	0	0	20	0		No	No	No	No	No
286	580	Female	21-39 years old	city with below of 50M residents	0	20	0	25	25	10	10	10	0		0	5	0	40	30	10	15	0	0		10	30	40	0	0	10	0	10	0		0	0	60	0	0	10	10	20	0		No	No	No	No	No
287	6488	Female	21-39 years old	city with over 100M residents	0	0	0	60	5	15	20	0	0		0	0	0	60	5	15	20	0	0		0	0	40	0	0	0	0	60	0		0	0	40	0	0	0	0	60	0		No	No	No	No	No
288	942	Male	40-55 years old	city with below of 50M residents	50	0	10	10	10	0	20	0	0		50	0	10	10	10	0	20	0	0		0	0	80	0	0	10	0	10	0		0	0	80	0	0	10	0	10	0		No	No	No	No	No
289	2218	Male	21-39 years old	city with below of 50M residents	40	0	0	15	20	10	10	5	0		40	0	0	15	20	10	10	5	0		0	1	44	0	35	0	5	15	0		0	0	60	0	25	0	0	15	0		No	No	No	No	No
290	572	Male	40-55 years old	a village located in a suburban area within the reach of public urban transport	88	0	0	2	3	0	5	1	1		90	0	0	2	2	1	2	0	3		0	0	95	0	0	0	0	5	0		0	0	95	0	0	0	0	5	0		No	No	No	No	No
291	853	Female	40-55 years old	a village located in a suburban area within the reach of public urban transport	50	0	0	30	0	10	0	0	10		50	0	0	30	0	10	0	10	0		50	0	0	0	20	0	0	30	0		30	0	0	0	0	20	0	50	0		No	No	No	No	No
292	379	Female	40-55 years old	city with over 100M residents	0	0	0	100	0	0	0	0	0		0	0	0	100	0	0	0	0	0		50	0	0	0	50	0	0	0	0		0	0	0	0	0	0	0	100	0		No	No	No	No	No
293	16566	Male	21-39 years old	a village located in a suburban area within the reach of public urban transport	50	0	10	10	10	5	10	5	0		60	0	10	15	10	0	5	0	0		0	0	80	0	0	2	0	18	0		0	0	90	0	0	3	0	7	0		No	No	No	No	No
294	475	Male	21-39 years old	city with below of 50M residents	50	0	0	20	0	0	0	30	0		50	0	0	30	0	0	0	20	0		0	0	100	0	0	0	0	0	0		0	0	100	0	0	0	0	0	0		No	No	No	No	No
295	925	Male	21-39 years old	a city with 50-100M residents	80	0	0	10	5	5	0	0	0		15	0	0	70	3	12	0	0	0		85	0	0	0	0	0	0	15	0		15	0	0	0	0	0	0	85	0		No	No	No	No	No
296	964	Male	40-55 years old	a village located in a suburban area within the reach of public urban transport	0	10	10	50	10	10	10	0	0		0	0	30	50	10	0	10	0	0		0	0	80	0	0	0	10	10	0		0	0	70	0	0	0	10	20	0		No	No	No	No	No
297	326	Male	21-39 years old	city with over 100M residents	70	0	0	10	10	5	5	0	0		70	0	0	10	10	5	5	0	0		0	0	100	0	0	0	0	0	0		0	0	100	0	0	0	0	0	0		No	No	No	No	No
298	1105	Female	21-39 years old	city with below of 50M residents	60	0	10	20	0	10	0	0	0		50	0	0	40	5	5	0	0	0		20	5	30	0	5	5	0	35	0		35	0	5	0	5	5	0	50	0		No	No	No	No	No
299	414	Female	21-39 years old	city with below of 50M residents	0	90	0	5	5	0	0	0	0		0	0	0	0	0	0	0	0	100		40	0	40	0	0	0	0	20	0		0	0	70	0	0	0	0	30	0		No	No	No	No	No
300	727	Female	21-39 years old	city with over 100M residents	0	90	0	1	2	1	1	5	0		0	99	0	0	1	0	0	0	0		40	1	7	0	0	0	0	52	0		10	1	0	0	0	0	0	89	0		No	No	No	No	No
301	683	Female	21-39 years old	a village located in a suburban area within the reach of public urban transport	60	0	0	20	15	2	0	3	0		30	0	0	66	2	2	0	0	0		0	0	70	0	0	0	0	30	0		0	0	100	0	0	0	0	0	0		No	No	No	No	No
302	2496	Female	21-39 years old	a village located in a suburban area within the reach of public urban transport	0	0	0	40	30	0	10	20	0		0	0	0	55	45	0	0	0	0		0	0	95	0	0	0	0	5	0		0	0	95	0	0	0	0	5	0		No	No	No	No	No
303	649	Male	40-55 years old	city with over 100M residents	50	0	0	15	5	15	15	0	0		50	0	0	30	10	10	0	0	0		10	0	50	0	5	5	0	30	0		0	0	60	0	5	5	0	30	0		No	No	No	No	No
304	666	Female	21-39 years old	a village located in a suburban area within the reach of public urban transport	50	0	5	5	20	5	5	10	0		50	0	5	15	20	0	5	5	0		0	0	100	0	0	0	0	0	0		0	0	100	0	0	0	0	0	0		No	No	No	No	No
305	749	Male	40-55 years old	city with over 100M residents	80	0	5	10	5	0	0	0	0		0	0	0	30	5	0	60	0	5	church	20	0	80	0	0	0	0	0	0		50	0	30	0	0	0	0	20	0		No	No	No	No	No
306	607	Male	21-39 years old	a city with 50-100M residents	5	0	20	15	30	5	10	5	10		0	0	30	20	40	0	5	5	0		0	0	80	0	0	10	0	10	0		0	0	80	0	0	5	0	15	0		No	No	No	No	No
307	497	Female	21-39 years old	city with below of 50M residents	50	0	10	15	10	1	10	4	0		50	0	5	15	10	5	10	5	0		0	0	50	0	0	0	0	50	0		0	0	50	0	0	0	0	50	0		No	No	No	No	No
308	1733	Male	40-55 years old	city with over 100M residents	20	0	0	15	30	10	20	5	0		5	0	0	10	25	5	45	10	0		3	0	75	0	2	0	0	20	0		0	0	70	0	1	0	0	29	0		No	No	No	No	No
309	657	Female	21-39 years old	city with over 100M residents	0	0	0	80	10	5	5	0	0		0	0	0	80	10	5	5	0	0		0	0	70	0	0	30	0	0	0		0	0	70	0	0	30	0	0	0		No	No	No	No	No
310	442	Female	40-55 years old	city with over 100M residents	40	0	0	5	10	5	30	10	0		30	0	0	10	5	5	50	0	0		0	0	20	0	0	5	0	75	0		2	2	5	0	0	5	0	86	0		No	No	No	No	No
311	658	Male	40-55 years old	city with below of 50M residents	20	0	0	20	25	15	20	0	0		25	0	0	25	10	10	30	0	0		10	5	30	0	5	25	0	25	0		5	5	30	0	0	25	0	35	0		No	No	No	No	No
312	460	Male	40-55 years old	city with below of 50M residents	50	0	0	50	0	0	0	0	0		50	0	0	50	0	0	0	0	0		0	0	100	0	0	0	0	0	0		0	0	100	0	0	0	0	0	0		No	No	No	No	No
313	2055	Female	21-39 years old	city with below of 50M residents	25	5	20	25	10	5	5	5	0		45	0	0	15	0	20	20	0	0		0	0	90	5	0	0	0	5	0		0	0	90	5	0	0	0	5	0		No	No	No	No	No
314	935	Female	21-39 years old	city with over 100M residents	20	0	20	10	20	10	10	10	0		20	0	0	25	15	15	25	0	0		10	10	20	0	30	10	0	20	0		25	5	40	0	0	15	0	15	0		No	No	No	No	No
315	741	Male	40-55 years old	city with below of 50M residents	50	0	0	30	10	5	0	5	0		50	0	0	45	0	5	0	0	0		0	0	30	0	0	0	0	70	0		0	0	50	0	0	0	0	50	0		No	No	No	No	No
316	485	Male	21-39 years old	city with over 100M residents	60	0	0	20	10	0	10	0	0		60	0	0	20	10	0	10	0	0		0	0	90	0	0	0	0	10	0		0	0	90	0	0	0	0	10	0		No	No	No	No	No
317	1778	Male	40-55 years old	a city with 50-100M residents	40	0	0	20	10	10	10	10	0		40	0	0	20	10	10	10	10	0		0	0	20	0	0	60	0	20	0		0	0	20	0	0	60	0	20	0		No	No	No	No	No
318	378	Male	21-39 years old	city with over 100M residents	70	0	10	10	0	0	10	0	0		70	0	10	10	0	0	10	0	0		0	0	90	0	0	0	0	10	0		0	0	90	0	0	0	0	10	0		No	No	No	No	No
319	214832	Female	40-55 years old	city with over 100M residents	60	0	0	10	10	4	4	0	12		70	0	0	0	10	20	0	0	0		80	0	10	0	0	0	0	10	0		80	0	10	0	0	0	0	10	0		No	No	No	No	No
320	157539	Male	21-39 years old	a village located in a suburban area within the reach of public urban transport	100	0	0	0	0	0	0	0	0		100	0	0	0	0	0	0	0	0		0	0	100	0	0	0	0	0	0		0	0	100	0	0	0	0	0	0		No	No	No	No	No
321	797	Female	40-55 years old	a village located in a suburban area within the reach of public urban transport	70	10	10	10	0	0	0	0	0		70	0	0	30	0	0	0	0	0		0	0	100	0	0	0	0	0	0		0	0	100	0	0	0	0	0	0		No	No	No	No	No
322	1148	Male	21-39 years old	city with over 100M residents	40	0	10	20	5	5	10	10	0		40	0	10	20	10	0	10	10	0		0	0	70	0	0	20	0	10	0		0	0	100	0	0	0	0	0	0		No	No	No	No	No
323	471	Female	40-55 years old	a village located in a suburban area within the reach of public urban transport	0	0	0	50	0	50	0	0	0		0	0	0	50	0	50	0	0	0		0	0	10	0	0	0	0	90	0		0	0	10	0	0	0	0	90	0		No	No	No	No	No
324	545	Male	40-55 years old	city with below of 50M residents	90	0	0	2	8	0	0	0	0		90	0	0	2	8	0	0	0	0		0	0	100	0	0	0	0	0	0		0	0	100	0	0	0	0	0	0		No	No	No	No	No
325	1305	Female	40-55 years old	city with below of 50M residents	2	5	10	22	20	10	10	10	11		10	10	29	12	10	10	10	9	0		10	10	10	20	10	20	10	10	0		20	20	10	10	10	10	10	10	0		No	Yes	No	No	No
326	1546	Male	40-55 years old	city with below of 50M residents	77	0	0	5	2	1	14	1	0		86	0	0	6	2	4	1	1	0		85	5	0	0	0	0	0	10	0		90	1	0	0	0	0	0	9	0		No	No	No	No	No
327	370	Male	16-20 years old	city with over 100M residents	0	80	0	10	0	2	5	3	0		0	0	0	80	10	0	0	10	0		70	0	15	0	0	8	0	7	0		0	0	80	0	0	0	0	20	0		No	No	No	No	No
328	1168	Female	40-55 years old	a village located in a suburban area within the reach of public urban transport	40	0	0	10	10	20	10	10	0		40	0	0	25	20	10	5	0	0		10	30	0	0	0	40	0	20	0		10	10	30	0	0	40	0	10	0		No	No	No	No	No
329	1270	Female	21-39 years old	a village located in a suburban area within the reach of public urban transport	0	0	10	40	20	10	10	10	0		0	0	5	30	5	15	40	5	0		10	0	50	0	0	10	0	30	0		0	0	50	0	0	30	0	20	0		No	No	No	No	No
330	862	Male	21-39 years old	a village located in a suburban area within the reach of public urban transport	50	0	0	15	20	0	0	15	0		50	20	0	10	15	0	5	0	0		0	0	90	0	0	5	0	5	0		0	0	90	0	0	5	0	5	0		No	No	No	No	No
331	628	Male	21-39 years old	city with over 100M residents	20	0	0	10	20	10	15	20	5		40	0	0	10	40	5	5	0	0		10	0	70	0	5	3	0	12	0		10	0	70	0	0	3	0	17	0		No	No	No	No	No
332	1000	Male	16-20 years old	city with over 100M residents	0	20	0	10	10	20	10	10	20		0	0	0	0	100	0	0	0	0		5	0	15	0	0	0	0	80	0		5	0	5	0	0	0	0	90	0		No	No	No	No	No
333	409	Female	21-39 years old	a city with 50-100M residents	50	0	0	30	20	0	0	0	0		60	0	0	40	0	0	0	0	0		0	0	70	0	0	0	0	30	0		0	0	60	0	0	0	0	40	0		No	No	No	No	No
334	2538	Male	21-39 years old	city with below of 50M residents	80	0	0	5	5	1	4	5	0		88	0	0	5	3	0	3	1	0		0	0	90	0	0	5	0	5	0		0	0	90	0	0	5	0	5	0		No	No	No	No	No
335	917	Female	21-39 years old	a village located in a suburban area within the reach of public urban transport	0	0	10	30	30	5	10	10	5		0	0	10	30	30	5	10	10	5		0	0	50	0	0	0	0	50	0		0	0	50	0	0	0	0	50	0		No	No	No	No	No
336	814	Female	21-39 years old	a village located in a suburban area within the reach of public urban transport	60	0	20	15	0	5	0	0	0		50	0	30	20	0	0	0	0	0		0	0	100	0	0	0	0	0	0		0	0	100	0	0	0	0	0	0		No	No	No	No	No
337	1632	Female	21-39 years old	a village located in a suburban area within the reach of public urban transport	80	0	0	8	5	2	2	3	0		30	0	0	20	20	5	20	5	0		10	0	80	0	0	0	0	10	0		5	0	85	0	0	0	0	10	0		No	No	No	No	No
338	4378	Male	40-55 years old	city with over 100M residents	25	10	15	10	5	10	10	10	5		25	15	10	10	0	10	10	10	10		10	25	25	5	0	5	5	20	5	board, rollerskates	10	15	25	5	15	5	5	15	5		Yes	No	Yes	No	Yes
339	551	Female	21-39 years old	a village located in a suburban area within the reach of public urban transport	20	0	20	40	5	5	5	5	0		15	0	15	40	5	15	5	5	0		5	0	70	0	0	10	0	15	0		5	0	75	0	0	5	0	15	0		No	No	No	No	No
340	1233	Female	21-39 years old	a city with 50-100M residents	0	0	0	50	15	10	10	15	0		0	0	0	70	10	20	0	0	0		10	0	90	0	0	0	0	0	0		0	0	100	0	0	0	0	0	0		No	No	No	No	No
341	1649	Male	21-39 years old	city with over 100M residents	60	0	0	30	0	10	0	0	0		60	0	0	30	0	10	0	0	0		10	0	90	0	0	0	0	0	0		10	0	90	0	0	0	0	0	0		No	No	No	No	No
342	685	Male	40-55 years old	a village located in a suburban area within the reach of public urban transport	80	0	0	20	0	0	0	0	0		50	0	0	20	10	10	10	0	0		0	0	90	10	0	0	0	0	0		0	0	50	20	0	10	0	20	0		No	No	No	No	No
343	559	Male	40-55 years old	city with below of 50M residents	80	0	0	20	0	0	0	0	0		80	0	0	20	0	0	0	0	0		0	0	80	0	0	0	0	20	0		0	0	80	0	0	0	0	20	0		No	No	No	No	No
344	1851	Female	40-55 years old	a village located in a suburban area within the reach of public urban transport	0	0	0	65	10	10	10	5	0		0	0	0	90	5	5	0	0	0		65	5	5	0	0	0	0	25	0		90	0	5	0	0	0	0	5	0		No	No	No	No	No
345	1044	Male	40-55 years old	a village located in a suburban area within the reach of public urban transport	0	0	10	30	10	10	30	10	0		0	0	10	30	10	10	30	10	0		0	0	80	0	0	10	0	10	0		0	0	80	0	0	10	0	10	0		No	No	No	No	No
346	1135	Female	16-20 years old	city with below of 50M residents	0	60	0	25	0	5	5	5	0		80	0	0	20	0	0	0	0	0		60	0	0	0	0	20	0	20	0		60	0	0	0	0	20	0	20	0		No	No	No	No	No
347	1973	Female	40-55 years old	a village located in a suburban area within the reach of public urban transport	50	0	0	30	10	2	6	2	0		70	0	0	23	5	0.5	1	0	0		0	0	80	0	0	0	0	20	0		0	0	95	0	0	0	0	5	0		No	No	No	No	No
348	366	Male	21-39 years old	a city with 50-100M residents	75	0	5	10	1	1	1	1	6	"I do not Know"	75	0	1	1	1	1	1	15	5		46	5	6	5	6	4	15	6	7	"I do not Know"	46	7	10	2	5	5	5	4	16	No	No	No	No	No	No
349	807	Female	40-55 years old	a village located in a suburban area within the reach of public urban transport	0	0	0	50	40	0	0	0	10		100	0	0	0	0	0	0	0	0		100	0	0	0	0	0	0	20	0		30	0	0	0	40	30	0	0	0		No	No	No	No	No
350	844	Male	21-39 years old	a village located in a suburban area within the reach of public urban transport	10	10	10	10	20	20	10	10	0		20	0	0	30	20	0	20	10	0		20	10	50	0	5	10	0	5	0		10	10	60	0	0	10	0	10	0		No	No	No	No	No
351	1879	Male	40-55 years old	city with over 100M residents	0	0	0	30	30	10	10	10	10	hospital	0	0	0	30	30	10	10	20	0		40	0	20	0	10	0	0	30	0		40	0	20	0	10	0	0	30	0		No	No	No	No	No
352	735	Female	40-55 years old	city with over 100M residents	50	0	0	20	0	10	10	10	0		50	0	0	50	0	0	0	0	0		50	0	0	0	0	0	0	50	0		50	0	0	0	0	0	0	50	0		No	No	No	No	No
353	761	Male	21-39 years old	city with over 100M residents	70	0	0	10	10	5	5	0	0		70	0	0	10	10	0	10	0	0		0	0	100	0	0	0	0	0	0		0	0	90	0	0	0	0	10	0		Yes	No	No	No	No
354	630	Male	21-39 years old	a village located in a suburban area within the reach of public urban transport	80	0	0	5	5	0	0	0	10		80	0	0	5	0	5	0	0	10		0	0	90	0	0	0	0	10	0		0	0	90	0	0	0	0	10	0		No	No	No	No	No
355	684	Female	40-55 years old	city with over 100M residents	20	5	10	15	10	5	20	10	5		30	5	5	20	15	10	15	0	0		20	20	20	0	0	15	10	10	5	scooter	10	0	30	0	15	25	0	20	0		No	No	Yes	No	No
356	969	Male	21-39 years old	a city with 50-100M residents	70	0	0	23	5	0	0	2	0		70	0	0	15	5	0	10	0	0		0	0	60	0	0	20	0	20	0		0	0	60	0	0	20	0	20	0		No	No	No	No	No
357	517	Female	21-39 years old	city with over 100M residents	50	10	0	10	10	0	10	10	0		25	0	0	25	25	0	25	0	0		20	0	0	0	0	0	0	80	0		20	0	0	0	0	0	0	80	0		No	No	No	No	No
358	910	Female	21-39 years old	a village located in a suburban area within the reach of public urban transport	10	0	0	30	20	10	20	10	0		0	0	0	60	40	0	0	0	0		0	0	70	0	0	10	0	20	0		0	0	90	0	0	0	0	10	0		No	No	No	No	No
359	1108	Male	21-39 years old	city with over 100M residents	25	0	15	15	10	10	10	15	0		15	0	15	15	10	5	30	10	0		5	5	60	0	5	15	0	10	0		0	0	70	0	5	15	0	10	0		No	No	No	No	No
360	682	Male	40-55 years old	a city with 50-100M residents	50	0	0	20	5	10	10	5	0		50	0	0	20	5	10	10	5	0		5	0	55	0	0	0	0	40	0		0	0	50	0	0	0	0	50	0		No	No	No	No	No
361	480	Male	16-20 years old	city with below of 50M residents	40	40	0	0	20	0	0	0	0		60	0	0	20	10	10	0	0	0		20	0	60	0	0	10	0	10	0		20	0	70	0	0	0	0	10	0		No	No	No	No	No
362	3138	Female	21-39 years old	city with below of 50M residents	20	10	10	20	10	10	5	5	10		40	15	10	10	5	10	5	5	0		20	20	20	0	0	20	0	20	0		20	20	30	0	0	20	0	10	0		No	No	No	No	No
363	692	Female	21-39 years old	city with below of 50M residents	20	0	0	30	10	10	20	0	10		20	0	10	30	10	10	0	0	20		0	0	50	0	0	0	0	50	0		0	0	50	0	0	0	0	50	0		No	No	No	No	No
364	823	Female	40-55 years old	a village located in a suburban area within the reach of public urban transport	90	0	0	5	5	0	0	0	0		90	0	0	5	5	0	0	0	0		0	0	100	0	0	0	0	0	0		0	0	100	0	0	0	0	0	0		No	No	No	No	No
365	1917	Male	40-55 years old	a village located in a suburban area within the reach of public urban transport	60	0	0	20	0	20	0	0	0		60	0	0	20	0	20	0	0	0		0	0	80	0	0	10	0	10	0		0	0	80	0	0	10	0	10	0		No	No	No	No	No
366	903	Female	40-55 years old	a village located in a suburban area within the reach of public urban transport	0	0	0	25	50	25	0	0	0		50	0	0	50	0	0	0	0	0		10	0	50	0	0	40	0	0	0		0	0	50	0	0	50	0	0	0		No	No	No	No	No
367	819	Female	40-55 years old	city with over 100M residents	0	0	0	80	0	20	0	0	0		0	0	0	80	0	20	0	0	0		0	0	100	0	0	0	0	0	0		0	0	100	0	0	0	0	0	0		No	No	No	No	No
368	573	Female	16-20 years old	a village located in a suburban area within the reach of public urban transport	30	10	0	15	10	10	20	5	0		30	0	0	5	0	30	35	0	0		20	0	20	0	0	20	0	30	10	bus	0	0	40	0	0	20	0	40	0		No	No	No	No	No
369	1287	Male	21-39 years old	city with over 100M residents	50	0	0	20	15	5	5	5	0		50	0	0	25	25	0	0	0	0		0	0	80	0	5	5	0	10	0		0	0	100	0	0	0	0	0	0		No	No	No	No	No
370	675	Female	16-20 years old	a village located in a suburban area within the reach of public urban transport	0	60	0	20	10	0	0	10	0		0	60	0	10	10	5	5	10	0		10	10	50	0	0	5	5	15	5	rollerskates	0	20	50	0	0	5	0	20	5	rollerskates	No	Yes	No	No	No
371	373	Male	40-55 years old	city with over 100M residents	70	0	0	20	0	0	10	0	0		70	0	0	20	0	0	10	0	0		0	0	100	0	0	0	0	0	0		0	0	100	0	0	0	0	0	0		No	No	No	No	No
372	506	Male	40-55 years old	a village located in a suburban area within the reach of public urban transport	90	0	5	5	0	0	0	0	0		100	0	0	0	0	0	0	0	0		100	0	0	0	0	0	0	0	0		90	0	0	0	0	5	0	5	0		No	No	No	No	No
373	559	Female	21-39 years old	city with over 100M residents	40	0	0	30	10	5	10	5	0		32	0	0	60	5	0	2	1	0		10	10	70	0	0	5	5	0	0		0	0	100	0	0	0	0	0	0		No	No	No	No	No
374	1016	Male	40-55 years old	city with below of 50M residents	50	15	5	10	2	5	11	2	0		75	0	0	10	0	5	10	0	0		0	50	20	0	0	5	0	25	0		0	55	10	0	0	10	0	25	0		No	No	No	No	No
375	1798	Male	40-55 years old	city with over 100M residents	30	0	10	20	10	10	15	5	0		0	0	0	50	0	5	45	0	0		40	0	0	0	10	30	0	20	0		30	0	0	0	10	50	0	10	0		No	No	No	No	No
376	975	Female	40-55 years old	city with over 100M residents	70	0	0	10	5	0	15	0	0		0	0	0	20	10	0	70	0	0		0	0	80	0	0	0	0	20	0		0	0	30	0	0	0	0	70	0		No	No	No	No	No
377	482	Female	21-39 years old	city with below of 50M residents	20	40	0	10	5	5	5	5	10		20	40	5	5	5	5	5	5	10	"I do not Know"	20	20	20	0	0	0	0	40	0		0	0	0	0	0	0	0	100	0		No	No	No	No	No
378	660	Female	21-39 years old	a village located in a suburban area within the reach of public urban transport	90	2	5	3	0	0	0	0	0		100	0	0	0	0	0	0	0	0		45	0	10	0	5	0	0	30	10	on foot	50	0	20	0	10	0	0	20	0		No	No	No	No	No
379	1046	Male	16-20 years old	a village located in a suburban area within the reach of public urban transport	20	64	0	4	12	0	0	0	0		60	0	0	20	20	0	0	0	0		50	0	20	0	0	20	0	10	0		20	0	0	0	70	0	0	10	0		No	No	No	No	No
380	648	Male	16-20 years old	a village located in a suburban area within the reach of public urban transport	60	0	0	20	20	0	0	0	0		50	0	0	40	10	0	0	0	0		20	0	60	0	0	10	0	10	0		0	0	90	0	0	0	0	10	0		No	No	No	No	Yes
381	1033	Female	40-55 years old	a city with 50-100M residents	50	0	10	20	0	0	10	10	0		50	0	20	20	0	10	0	0	0		0	0	100	0	0	0	0	0	0		0	0	100	0	0	0	0	0	0		No	No	No	No	No
382	1725	Female	40-55 years old	city with over 100M residents	50	0	10	10	10	5	5	0	10	walking	50	0	10	10	10	0	10	0	10		50	5	0	0	10	0	0	35	0		50	10	0	0	10	0	0	30	0		No	No	No	No	No
383	1387	Male	40-55 years old	city with over 100M residents	0	0	0	90	0	10	0	0	0		0	0	0	90	0	10	0	0	0		100	0	0	0	0	0	0	0	0		100	0	0	0	0	0	0	0	0		No	No	No	No	No
384	1810	Female	40-55 years old	city with over 100M residents	70	20	0	10	0	0	0	0	0		0	20	0	80	0	0	0	0	0		0	0	100	0	0	0	0	0	0		0	0	0	0	0	0	0	100	0		No	No	No	No	No
385	828	Male	21-39 years old	a village located in a suburban area within the reach of public urban transport	40	0	5	20	20	5	0	10	0		75	0	0	20	0	5	0	0	0		0	0	80	0	0	10	0	10	0		0	0	80	0	0	10	0	10	0		No	No	No	No	Yes
386	451	Male	21-39 years old	city with below of 50M residents	50	10	0	20	15	0	0	5	0		70	0	0	15	15	0	0	0	0		10	10	70	0	0	0	0	10	0		0	0	80	0	0	0	0	20	0		No	No	No	No	Yes
387	539	Female	21-39 years old	a city with 50-100M residents	35	0	0	30	10	5	10	10	0		30	0	0	35	5	0	30	0	0		0	0	100	0	0	0	0	0	0		0	0	100	0	0	0	0	0	0		No	No	No	No	No
388	364	Female	21-39 years old	city with over 100M residents	50	0	10	10	10	10	5	5	0		60	0	5	10	10	5	5	5	0		30	10	50	0	5	0	5	0	0		10	10	50	0	0	0	10	20	0		No	No	No	Yes	No
389	1012	Female	21-39 years old	city with below of 50M residents	80	0	10	10	0	0	0	0	0		30	0	50	20	0	0	0	0	0		0	0	90	0	0	0	0	10	0		0	0	80	0	0	0	0	20	0		No	No	No	No	No
390	528	Female	21-39 years old	a village located in a suburban area within the reach of public urban transport	0	0	0	80	5	1	10	2	2	pharmacy	0	0	0	80	9	1	10	0	0		0	0	80	0	0	0	0	20	0		0	0	80	0	0	0	0	20	0		No	No	Yes	No	No
391	390	Male	21-39 years old	city with over 100M residents	80	0	5	5	5	5	0	0	0		80	0	0	5	5	5	5	0	0		0	0	100	0	0	0	0	0	0		0	0	100	0	0	0	0	0	0		No	No	No	No	No
392	899	Female	40-55 years old	a city with 50-100M residents	40	0	10	20	10	5	10	5	0		40	0	0	35	0	5	20	0	0		60	0	20	0	0	0	0	20	0		0	0	80	0	0	0	0	20	0		No	No	No	No	No
393	744	Female	21-39 years old	a village located in a suburban area within the reach of public urban transport	20	10	10	20	10	10	10	10	0		20	10	10	20	10	10	10	10	0		0	0	100	0	0	0	0	0	0		0	0	100	0	0	0	0	0	0		No	No	No	No	No
394	1009	Male	21-39 years old	city with over 100M residents	40	0	0	20	20	0	10	10	0		65	0	0	15	5	0	15	0	0		60	0	0	0	5	5	0	30	0		75	0	0	0	5	0	0	20	0		No	No	No	No	No
395	550	Female	21-39 years old	city with over 100M residents	60	0	0	10	12	5	10	3	0		60	0	0	12	10	0	12	6	0		40	0	40	0	0	10	0	10	0		40	0	40	0	0	10	0	10	0		No	No	No	No	No
396	925	Female	21-39 years old	a village located in a suburban area within the reach of public urban transport	20	0	0	20	20	10	10	20	0		0	0	0	30	20	10	10	20	10		20	0	30	0	0	0	0	50	0		0	0	50	0	0	0	0	50	0		No	No	No	No	No
397	461	Female	21-39 years old	city with over 100M residents	65	0	0	10	5	5	5	5	5	visiting the doctor	50	0	0	5	25	5	5	5	5		50	5	15	0	5	5	0	20	0		50	5	5	0	5	5	0	30	0		No	No	No	No	No
398	1955	Male	21-39 years old	city with over 100M residents	30	0	0	10	10	10	20	10	10	meeting friends	40	0	0	20	20	10	10	0	0		30	0	40	0	0	10	0	20	0		0	0	80	0	0	10	0	10	0		No	No	No	No	No
399	881	Male	21-39 years old	a village located in a suburban area within the reach of public urban transport	10	5	5	10	10	5	35	20	0		10	10	10	10	10	10	10	30	0		30	0	40	0	0	5	5	10	10	"I do not Know"	30	0	20	0	0	10	20	20	0		No	No	No	No	No
400	728	Female	21-39 years old	a village located in a suburban area within the reach of public urban transport	0	0	30	15	10	10	25	10	0		0	0	10	15	10	10	50	5	0		0	0	60	0	0	20	0	20	0		0	0	85	0	0	5	0	10	0		No	No	No	No	No
401	1310	Male	40-55 years old	city with below of 50M residents	10	0	0	0	40	0	0	40	10		10	0	0	0	40	0	20	30	0		0	10	0	0	0	30	0	60	0		0	5	0	0	0	35	0	60	0		No	No	No	No	No
402	56061	Female	21-39 years old	a village located in a suburban area within the reach of public urban transport	50	0	0	15	10	5	10	5	5	Trips	60	0	0	33	5	0	2	0	0		0	0	90	0	0	5	0	5	0		0	0	95	0	5	0	0	0	0		No	No	No	No	No
403	1021	Male	40-55 years old	a village located in a suburban area within the reach of public urban transport	30	0	20	10	15	10	5	10	0		25	15	10	5	25	10	10	0	0		0	0	50	0	0	50	0	0	0		0	0	0	0	0	100	0	0	0		No	No	No	No	No
404	465	Female	21-39 years old	city with over 100M residents	40	0	0	10	10	0	20	20	0		0	0	0	70	10	10	10	0	0		50	0	5	0	2	0	0	43	0		60	0	10	0	0	0	0	30	0		No	No	No	No	No
405	776	Female	40-55 years old	city with below of 50M residents	0	0	0	0	100	0	0	0	0		0	0	0	0	100	0	0	0	0		0	20	20	0	10	0	0	50	0		0	20	20	0	10	0	0	50	0		No	No	No	No	No
406	1307	Female	16-20 years old	city with over 100M residents	0	70	0	5	10	5	5	5	0		0	20	0	2	0	1	50	0	27		30	0	20	0	0	10	0	40	0		5	0	30	0	0	10	0	55	0		No	No	No	No	No
407	615	Female	40-55 years old	city with below of 50M residents	0	0	0	60	10	10	20	0	0		0	0	0	60	10	10	20	0	0		0	0	90	0	0	0	0	10	0		0	0	90	0	0	0	0	10	0		No	No	No	No	No
408	617	Male	21-39 years old	city with over 100M residents	0	0	0	0	100	0	0	0	0		0	0	0	0	100	0	0	0	0		33	33	34	0	0	0	0	0	0		33	0	67	0	0	0	0	0	0		No	No	No	No	No
409	14450	Male	40-55 years old	city with over 100M residents	20	0	0	20	0	0	40	0	20	Two removals	20	0	0	20	0	0	20	0	40		20	0	60	0	0	0	0	20	0		20	0	60	0	0	0	0	20	0		No	No	Yes	No	No
410	1301	Male	21-39 years old	city with over 100M residents	60	0	0	10	20	0	0	10	0		60	0	0	10	20	0	10	0	0		0	0	100	0	0	0	0	0	0		0	0	100	0	0	0	0	0	0		No	No	No	No	No
411	1824	Male	40-55 years old	a village located in a suburban area within the reach of public urban transport	0	0	0	50	0	50	0	0	0		0	0	0	0	0	100	0	0	0		50	0	0	0	0	0	0	50	0		50	0	0	0	0	0	0	50	0		No	No	No	No	No
412	20056	Male	21-39 years old	a village located in a suburban area within the reach of public urban transport	30	0	0	20	20	5	10	10	5	Departures to parcel lockers, pick-up points, post offices	25	0	0	25	10	5	15	5	15		10	6	55	0	12	5	0	12	0		0	0	75	0	0	10	0	15	0		No	No	No	No	No
413	349	Male	21-39 years old	a village located in a suburban area within the reach of public urban transport	90	0	0	5	5	0	0	0	0		90	0	0	5	5	0	0	0	0		0	0	100	0	0	0	0	0	0		0	0	100	0	0	0	0	0	0		No	No	No	No	No
414	662	Female	40-55 years old	city with below of 50M residents	0	0	0	40	30	10	20	0	0		0	0	0	40	30	10	20	0	0		0	0	0	30	10	50	0	10	0		0	0	0	20	30	30	0	20	0		No	No	No	No	No
415	1181	Male	40-55 years old	a city with 50-100M residents	0	0	5	30	5	0	60	0	0		0	0	10	0	5	0	85	0	0		0	0	1	0	0	69	0	30	0		0	0	1	0	0	70	0	29	0		No	No	No	No	No
416	659	Male	21-39 years old	city with below of 50M residents	0	0	0	50	0	30	10	10	0		0	0	0	50	0	30	10	10	0		0	0	100	0	0	0	0	0	0		0	0	100	0	0	0	0	0	0		No	Yes	No	No	No
417	354	Male	21-39 years old	city with over 100M residents	70	0	0	10	10	10	0	0	0		60	0	0	10	10	10	5	5	0		10	0	90	0	0	0	0	0	0		10	0	90	0	0	0	0	0	0		No	No	No	No	No
418	887	Male	40-55 years old	city with over 100M residents	45	0	15	10	20	10	0	0	0		45	0	15	15	15	10	0	0	0		0	0	70	10	0	5	0	15	0		0	0	80	10	0	0	0	10	0		No	No	No	No	No
419	1907	Female	40-55 years old	a city with 50-100M residents	30	0	0	30	10	2	5	3	20	visiting the doctor	30	0	0	30	10	10	5	5	10		20	20	30	0	10	0	0	20	0		30	20	30	0	0	0	0	20	0		No	No	No	No	Yes
420	768	Female	16-20 years old	a village located in a suburban area within the reach of public urban transport	20	30	10	10	5	10	10	5	0		14	5	1	60	1	16	1	2	0		12	12	12	43	9	0	0	12	0		26	20	1	50	1	1	1	0	0		No	No	No	No	No
421	758	Male	21-39 years old	city with below of 50M residents	30	0	30	10	10	5	5	10	0		58	0	20	5	5	2	10	0	0		0	0	60	0	0	20	0	20	0		0	0	60	0	0	10	0	30	0		No	No	No	No	No
422	1430	Male	40-55 years old	city with over 100M residents	20	0	5	15	5	5	40	10	0		50	0	0	10	10	10	20	0	0		0	0	90	0	0	10	0	0	0		0	0	90	0	0	10	0	0	0		No	No	No	No	No
423	890	Male	40-55 years old	city with below of 50M residents	50	20	20	0	0	10	0	0	0		50	20	20	0	0	10	0	0	0		40	0	50	0	0	0	0	10	0		50	0	40	0	0	10	0	0	0		No	No	No	No	No
424	1059	Male	40-55 years old	a village located in a suburban area within the reach of public urban transport	0	0	0	40	20	30	10	0	0		0	0	0	40	20	30	10	0	0		0	0	100	0	0	0	0	0	0		0	0	100	0	0	0	0	0	0		No	No	No	No	No
425	393	Female	21-39 years old	a city with 50-100M residents	70	0	0	25	5	0	0	0	0		70	0	0	25	5	0	0	0	0		0	0	90	0	0	0	0	10	0		0	0	90	0	0	0	0	10	0		No	No	No	No	No
426	1093	Male	21-39 years old	a city with 50-100M residents	65	0	0	10	10	0	5	10	0		70	0	0	20	10	0	0	0	0		0	0	90	0	0	0	0	10	0		0	0	90	0	0	0	0	10	0		No	No	No	No	No
427	2382	Female	16-20 years old	city with over 100M residents	0	50	0	10	15	0	15	10	0		0	40	0	25	10	0	25	0	0		40	0	5	0	5	0	0	50	0		40	0	5	0	5	0	0	50	0		No	No	No	No	No
428	1257	Male	16-20 years old	a village located in a suburban area within the reach of public urban transport	0	75	0	5	5	10	5	0	0		0	0	0	50	50	0	0	0	0		50	0	40	0	0	5	0	5	0		0	0	50	0	0	25	0	25	0		No	No	No	No	No
429	522	Female	40-55 years old	a village located in a suburban area within the reach of public urban transport	40	10	10	10	10	5	5	5	5	walking	40	10	10	5	5	20	10	0	0		10	5	30	5	25	10	0	15	0		10	10	10	10	10	10	0	40	0		No	No	Yes	No	No
430	999	Male	40-55 years old	a village located in a suburban area within the reach of public urban transport	70	0	0	20	5	0	0	5	0		50	0	0	10	10	30	0	0	0		0	0	0	0	70	0	0	30	0		0	0	70	0	0	0	0	30	0		No	No	No	No	No
431	629	Male	40-55 years old	city with over 100M residents	70	0	0	20	5	0	0	5	0		70	0	0	25	0	5	0	0	0		0	10	80	0	0	0	0	10	0		0	0	90	0	0	0	0	10	0		No	No	No	No	No
432	362	Male	21-39 years old	a city with 50-100M residents	60	0	0	10	10	10	0	10	0		0	0	0	100	0	0	0	0	0		20	0	40	0	40	0	0	0	0		0	0	100	0	0	0	0	0	0		No	No	No	No	Yes
433	704	Male	40-55 years old	city with below of 50M residents	80	0	0	5	5	5	3	2	0		81	0	4	5	5	5	0	0	0		0	0	98	0	0	0	0	2	0		0	0	98	0	0	0	0	2	0		No	No	No	No	No
434	1237	Female	21-39 years old	a city with 50-100M residents	0	0	50	50	0	0	0	0	0		0	0	50	30	0	0	20	0	0		30	0	0	0	20	0	0	50	0		50	0	0	0	0	0	0	50	0		No	No	No	No	No
435	331	Male	21-39 years old	a village located in a suburban area within the reach of public urban transport	0	0	0	0	0	100	0	0	0		100	0	0	0	0	0	0	0	0		0	0	0	0	0	100	0	0	0		0	0	100	0	0	0	0	0	0		No	No	No	No	No
436	1009	Male	40-55 years old	city with over 100M residents	80	0	0	10	0	0	5	0	5	tourism	80	0	0	10	10	0	0	0	0		0	0	95	0	0	0	5	0	0		0	0	95	0	0	0	0	5	0		No	No	No	No	No
437	588	Female	21-39 years old	a village located in a suburban area within the reach of public urban transport	30	0	0	30	30	5	5	0	0		20	0	0	30	30	5	5	0	10	"I do not Know"	0	0	80	0	0	10	0	10	0		0	0	70	0	0	10	0	20	0		No	No	No	No	No
438	649	Male	21-39 years old	a village located in a suburban area within the reach of public urban transport	0	60	0	30	0	10	0	0	0		0	50	0	30	0	20	0	0	0		0	0	100	0	0	0	0	0	0		0	0	100	0	0	0	0	0	0		No	No	No	No	No
439	562	Female	21-39 years old	a village located in a suburban area within the reach of public urban transport	40	0	10	20	15	5	10	0	0		5	0	80	15	0	0	0	0	0		10	0	80	0	0	0	0	10	0		5	0	90	0	0	0	0	5	0		No	No	No	No	No
440	844	Female	40-55 years old	a village located in a suburban area within the reach of public urban transport	5	0	0	5	50	0	10	30	0		60	0	0	0	40	0	0	0	0		50	0	0	0	0	0	0	50	0		30	0	0	0	0	0	0	70	0		No	No	No	No	No
441	2131	Male	40-55 years old	city with below of 50M residents	55	0	10	7	3	5	15	5	0		20	0	10	20	15	15	10	5	5		5	0	25	0	5	55	0	10	0		0	0	20	0	0	75	0	5	0		No	No	No	No	No
442	938	Male	21-39 years old	city with over 100M residents	35	10	0	25	5	5	5	5	10	fitness	70	0	0	10	5	5	5	0	5		65	5	5	0	5	0	0	20	0		65	5	5	0	5	0	0	20	0		No	No	Yes	No	Yes
443	984	Female	40-55 years old	a village located in a suburban area within the reach of public urban transport	100	0	0	0	0	0	0	0	0		50	0	10	20	0	20	0	0	0		0	0	80	0	0	0	0	20	0		0	0	100	0	0	0	0	0	0		No	No	No	No	No
444	596	Female	21-39 years old	city with below of 50M residents	30	0	50	20	0	0	0	0	0		30	0	50	20	0	0	0	0	0		20	0	50	0	0	0	0	30	0		20	0	50	0	0	0	0	30	0		No	No	No	No	No
445	777	Male	21-39 years old	city with below of 50M residents	30	0	0	20	30	0	20	0	0		30	0	0	30	20	10	10	0	0		30	0	0	0	30	0	0	40	0		0	0	20	0	0	0	0	80	0		No	No	No	No	No
446	614	Female	21-39 years old	a city with 50-100M residents	15	1	14	20	15	10	20	5	0		39	0	20	30	5	0	5	1	0		0	0	50	0	0	20	0	30	0		0	0	30	0	0	30	0	40	0		No	No	No	No	No
447	342	Female	21-39 years old	city with over 100M residents	1	20	0	50	20	9	0	0	0		5	20	0	55	20	0	0	0	0		50	0	50	0	0	0	0	0	0		50	0	50	0	0	0	0	0	0		No	No	No	No	No
448	401	Male	16-20 years old	a village located in a suburban area within the reach of public urban transport	15	40	0	10	5	10	10	10	0		10	10	0	20	40	10	5	5	0		40	0	40	0	0	10	0	10	0		40	0	40	0	0	5	0	15	0		No	No	No	No	Yes
449	303	Female	16-20 years old	a village located in a suburban area within the reach of public urban transport	56	23	6	5	4	3	2	1	0		1	2	3	4	5	6	7	72	0		9	8	6	7	5	4	3	58	0		4	6	4	7	6	7	6	60	0		No	No	No	No	No
450	1276	Female	21-39 years old	a village located in a suburban area within the reach of public urban transport	10	10	10	20	10	10	10	10	10	I do not remember	10	10	10	10	30	10	10	10	0		0	0	100	0	0	0	0	0	0		0	0	100	0	0	0	0	0	0		No	No	No	No	No
451	524	Female	21-39 years old	a village located in a suburban area within the reach of public urban transport	0	0	10	70	10	10	0	0	0		0	0	10	80	10	0	0	0	0		5	5	85	0	0	5	0	0	0		0	0	100	0	0	0	0	0	0		No	No	No	No	No
452	635	Male	21-39 years old	a village located in a suburban area within the reach of public urban transport	50	0	0	10	10	10	10	0	10	professional trips	60	0	0	10	10	10	10	0	0		0	0	90	0	0	5	0	5	0		0	0	90	0	0	5	0	5	0		No	No	No	No	No
453	765	Female	21-39 years old	city with below of 50M residents	60	0	20	10	5	0	5	0	0		60	0	20	10	5	0	5	0	0		0	0	60	0	5	0	0	35	0		0	0	60	0	5	0	0	35	0		No	No	No	No	No
454	810	Female	21-39 years old	city with below of 50M residents	0	0	30	20	20	10	10	10	0		0	0	30	20	10	10	20	10	0		20	0	50	0	10	0	0	20	0		0	0	70	0	5	0	0	25	0		No	No	No	No	No
455	909	Female	21-39 years old	city with below of 50M residents	50	0	0	50	0	0	0	0	0		50	0	0	50	0	0	0	0	0		30	25	20	0	0	5	0	15	5	rollerskates	20	0	50	0	0	5	0	25	0		No	No	No	No	No
456	600	Female	16-20 years old	city with below of 50M residents	35	20	0	25	10	5	5	0	0		50	40	0	10	0	0	0	0	0		60	10	20	0	0	0	0	10	0		40	10	30	0	0	0	0	20	0		No	No	No	No	No
457	673	Female	21-39 years old	city with over 100M residents	10	0	50	20	5	5	8	2	0		0	0	50	20	10	2	15	3	0		5	10	70	0	2	0	0	13	0		2	0	75	0	0	3	0	20	0		Yes	No	No	No	No
458	616	Male	21-39 years old	a city with 50-100M residents	75	0	0	5	5	5	5	5	0		60	0	0	5	0	5	5	0	25		0	0	80	0	0	10	0	10	0		0	0	80	0	0	0	0	20	0		No	No	No	No	No
459	469	Female	21-39 years old	a village located in a suburban area within the reach of public urban transport	0	80	0	10	5	2	2	1	0		0	0	0	0	0	0	100	0	0		20	10	55	0	0	10	0	5	0		0	0	100	0	0	0	0	0	0		No	No	No	No	Yes
460	1303	Female	40-55 years old	city with over 100M residents	60	0	0	20	0	0	20	0	0		60	0	0	20	0	0	20	0	0		40	0	30	0	0	0	0	30	0		40	0	20	0	20	0	0	20	0		No	No	No	No	No
461	731	Male	21-39 years old	city with below of 50M residents	100	0	0	0	0	0	0	0	0		70	0	0	20	0	0	0	0	10		0	0	90	0	0	0	0	10	0		0	0	100	0	0	0	0	0	0		No	No	No	No	No
462	867	Female	40-55 years old	city with below of 50M residents	50	0	0	20	10	5	5	10	0		50	0	0	20	5	5	20	0	0		30	0	20	0	5	0	0	45	0		10	0	10	0	0	0	0	80	0		No	No	No	No	No
463	587	Female	21-39 years old	a village located in a suburban area within the reach of public urban transport	50	0	10	10	10	5	10	5	0		30	0	10	20	20	5	10	5	0		40	0	50	0	0	0	0	10	0		10	0	90	0	0	0	0	0	0		No	No	No	No	No
464	367	Male	21-39 years old	city with over 100M residents	70	0	30	0	0	0	0	0	0		0	0	0	100	0	0	0	0	0		0	0	0	0	0	0	0	100	0		0	0	0	0	0	0	0	100	0		No	No	No	No	Yes
465	647	Female	16-20 years old	city with below of 50M residents	10	40	0	10	20	5	5	5	5	church	5	30	0	20	30	5	5	5	0		5	0	30	0	0	5	0	60	0		5	0	30	0	0	5	0	60	0		No	No	No	No	Yes
466	547	Male	40-55 years old	a village located in a suburban area within the reach of public urban transport	85	0	5	5	5	0	0	0	0		85	0	5	5	5	0	0	0	0		0	0	100	0	0	0	0	0	0		0	0	100	0	0	0	0	0	0		No	No	No	No	No
467	2296	Female	21-39 years old	a city with 50-100M residents	30	0	30	30	5	2	2	1	0		30	0	30	30	5	2	2	1	0		0	0	10	0	0	0	0	90	0		0	0	20	0	0	0	0	80	0		No	No	No	No	No
468	569	Male	21-39 years old	city with over 100M residents	50	0	0	10	10	10	15	5	0		40	0	0	15	10	10	15	10	0		20	0	0	0	20	30	0	30	0		20	0	0	0	10	30	0	40	0		No	No	No	No	No
469	562	Female	40-55 years old	a village located in a suburban area within the reach of public urban transport	55	0	0	20	10	5	5	5	0		55	0	0	20	10	5	5	5	0		0	0	80	0	0	0	0	20	0	rollerskates	0	0	80	0	0	0	0	20	0		No	No	No	No	No
470	394	Male	21-39 years old	city with over 100M residents	25	0	0	25	25	25	0	0	0		10	0	0	30	30	30	0	0	0		0	0	20	0	0	60	0	20	0		0	0	20	0	0	60	0	20	0		No	No	No	No	No
471	928	Male	21-39 years old	city with over 100M residents	20	0	0	50	10	10	10	0	0		20	0	0	40	10	10	10	10	0		20	10	10	0	10	0	0	50	0		10	10	10	0	10	0	0	60	0		No	Yes	No	No	No
472	747	Male	40-55 years old	a village located in a suburban area within the reach of public urban transport	0	0	0	50	0	20	0	0	30	visiting the doctor	0	0	0	50	0	20	0	0	30		50	0	50	0	0	0	0	0	0		50	0	50	0	0	0	0	0	0		No	No	No	No	No
473	979	Male	21-39 years old	a village located in a suburban area within the reach of public urban transport	40	0	0	30	20	10	0	0	0		40	0	0	40	5	15	0	0	0		0	0	70	0	0	20	0	10	0		0	0	70	0	0	20	0	10	0		No	No	No	No	No
474	53212	Female	21-39 years old	city with over 100M residents	33	0	0	5	10	15	30	2	5	additional lessons	20	0	0	20	20	10	20	10	0		10	0	70	0	5	0	0	15	0		0	0	60	0	20	0	10	10	0		No	No	No	No	No
475	938	Female	21-39 years old	city with over 100M residents	0	0	30	40	2	4	20	2	2	"others	0	0	45	29	4	1	1	1	19		20	0	20	0	0	0	0	60	0		10	0	30	0	0	0	0	60	0		No	No	No	No	No
476	974	Male	21-39 years old	city with below of 50M residents	25	0	0	15	15	5	30	10	0		30	0	0	20	20	5	25	0	0		0	0	80	0	0	10	0	10	0		0	0	75	0	0	5	0	20	0		No	No	No	No	No
477	568	Male	21-39 years old	city with over 100M residents	30	20	3	10	7	4	11	10	5	visiting the doctor	50	10	8	20	4	2	2	4	0		20	1	40	3	6	10	9	11	0		15	0	50	5	0	8	3	19	0		No	No	Yes	No	No
478	781	Female	21-39 years old	city with over 100M residents	30	10	10	20	5	5	15	5	0		30	10	10	20	5	5	10	5	5		20	0	50	0	5	10	0	10	5	rollerskates	20	0	50	0	0	20	0	10	0		No	No	No	No	No
479	452	Female	21-39 years old	city with below of 50M residents	25	0	25	25	10	5	10	0	0		25	0	25	25	10	10	5	0	0		0	0	20	0	0	30	0	50	0		0	0	20	0	0	30	0	50	0		No	No	No	No	No
480	2008	Female	21-39 years old	a village located in a suburban area within the reach of public urban transport	0	0	0	70	0	20	0	0	10	cementery	0	0	0	70	0	20	0	0	10		10	0	0	0	80	0	0	10	0		10	0	0	0	80	0	0	10	0		No	No	No	No	No
481	971	Female	16-20 years old	city with below of 50M residents	10	0	0	20	40	10	0	20	0		0	0	0	50	50	0	0	0	0		8	0	25	0	2	5	0	0	60	rollerskates	0	0	50	0	0	0	0	50	0		No	No	No	No	No
482	1436	Female	16-20 years old	a city with 50-100M residents	0	0	0	50	50	0	0	0	0		0	0	0	50	50	0	0	0	0		50	0	0	0	0	0	0	50	0		50	0	0	0	0	0	0	50	0		No	No	Yes	No	No
483	384	Male	21-39 years old	a village located in a suburban area within the reach of public urban transport	25	15	20	20	5	5	5	5	0		60	20	10	10	0	0	0	0	0		0	10	50	0	15	15	0	10	0		0	0	90	0	0	0	0	10	0		No	No	No	No	Yes
484	638	Female	40-55 years old	city with below of 50M residents	50	0	0	20	0	0	20	10	0		80	0	0	10	10	0	0	0	0		0	0	80	0	0	0	0	20	0		0	0	90	0	0	0	0	10	0		No	No	No	No	No
485	643	Female	21-39 years old	a village located in a suburban area within the reach of public urban transport	20	0	20	20	20	10	10	0	0		0	20	0	20	20	20	10	10	0		10	10	10	10	10	10	10	20	10	aircraft	10	0	60	0	0	10	0	20	0		No	No	No	No	No
486	807	Female	40-55 years old	a village located in a suburban area within the reach of public urban transport	50	0	10	10	10	10	0	10	0		80	0	0	20	0	0	0	0	0		0	0	80	0	0	10	0	10	0		0	0	100	0	0	0	0	0	0		No	No	No	No	No
487	547	Female	40-55 years old	city with over 100M residents	40	25	5	5	5	5	5	5	5	professional trips	20	20	10	15	5	10	15	5	0		50	0	20	5	0	5	0	20	0		20	0	60	0	0	0	0	20	0		No	No	No	No	No
488	1202	Female	40-55 years old	city with below of 50M residents	70	0	0	20	0	0	10	0	0		70	0	0	20	0	0	10	0	0		0	0	80	0	0	10	0	10	0		0	0	80	0	0	10	0	10	0		No	No	No	No	No
489	490	Female	16-20 years old	a city with 50-100M residents	50	50	0	0	0	0	0	0	0		60	0	0	30	10	0	0	0	0		10	10	80	0	0	0	0	0	0		0	0	60	0	0	0	0	40	0		No	No	No	No	No
490	3352	Female	21-39 years old	city with below of 50M residents	0	0	0	50	0	0	50	0	0		0	0	0	50	0	0	50	0	0		0	0	25	0	25	0	0	50	0		0	0	25	0	25	0	0	50	0		No	No	No	No	No
491	1229	Male	21-39 years old	city with over 100M residents	20	0	20	20	20	10	0	10	0		20	0	10	10	20	20	20	0	0		10	10	10	10	10	10	10	10	20	"I do not Know"	10	10	20	10	10	10	10	20	0		No	No	No	No	No
492	1095	Female	21-39 years old	a village located in a suburban area within the reach of public urban transport	5	5	10	10	20	10	20	10	10	swimming pool	0	0	5	10	5	20	50	10	0		0	0	100	0	0	0	0	0	0		0	0	60	0	0	0	0	40	0		No	No	No	No	No
493	52302	Female	21-39 years old	a village located in a suburban area within the reach of public urban transport	43	0	5	15	15	10	9	0	3	visiting the doctor	49	0	10	15	10	5	6	5	0		2	0	73	0	0	10	0	10	5	rollerskates	3	0	72	0	0	10	0	10	5	rollerskates	No	No	No	No	No
494	707	Female	21-39 years old	a village located in a suburban area within the reach of public urban transport	80	0	0	20	0	0	0	0	0		80	0	0	20	0	0	0	0	0		0	0	85	0	0	5	5	5	0		0	0	85	0	0	5	5	5	0		No	No	No	No	No
495	4845	Female	16-20 years old	a village located in a suburban area within the reach of public urban transport	27	50	2	1	15	1	2	2	0		28	25	0	20	15	2	9	1	0		15	0	40	0	0	5	0	40	0		25	0	35	0	0	0	0	40	0		No	No	No	No	No
496	729	Female	21-39 years old	city with over 100M residents	60	0	0	15	10	3	10	2	0		45	0	0	15	5	5	25	5	0		50	30	10	0	0	0	0	10	0		0	0	80	0	0	10	0	10	0		No	No	No	No	No
497	1073	Female	21-39 years old	a village located in a suburban area within the reach of public urban transport	10	0	0	50	20	10	10	0	0		0	0	0	90	0	10	0	0	0		40	0	60	0	0	0	0	0	0		0	0	100	0	0	0	0	0	0		No	No	No	No	No
498	6634	Female	16-20 years old	city with below of 50M residents	0	75	0	9	15	0	0	1	0	church	0	1	0	20	60	4	15	0	0		3	0	22	0	0	5	0	70	0		1	0	30	0	0	0	0	69	0		No	No	No	No	No
499	2524	Female	21-39 years old	city with below of 50M residents	45	0	10	10	10	5	10	10	0		45	0	10	10	10	5	10	10	0		5	0	70	10	5	5	0	5	0		15	5	60	5	5	5	0	5	0		No	No	No	No	No
500	419	Male	21-39 years old	city with below of 50M residents	0	0	0	80	10	10	0	0	0		0	0	0	50	20	20	10	0	0		50	0	40	0	0	0	0	10	0		50	0	40	0	0	0	0	10	0		No	No	No	No	No
501	1484	Female	21-39 years old	a village located in a suburban area within the reach of public urban transport	30	0	25	10	10	5	10	10	0		40	0	30	10	5	5	10	0	0		0	0	60	0	0	15	5	15	5		0	0	60	0	0	20	0	20	0		No	No	No	No	No
502	800	Female	21-39 years old	city with over 100M residents	0	50	0	20	10	5	5	10	0		0	0	0	50	25	0	15	10	0		70	0	20	5	0	5	0	0	0		0	0	80	5	0	5	0	10	0		No	No	No	No	No
503	696	Female	21-39 years old	city with below of 50M residents	20	0	20	10	10	10	20	10	0		25	0	25	20	0	30	0	0	0		5	0	60	0	0	30	0	5	0		0	0	80	0	0	20	0	0	0		No	No	No	No	No
504	753	Female	21-39 years old	city with over 100M residents	30	0	0	50	15	5	0	0	0		0	0	0	60	30	10	0	0	0		15	0	40	0	5	10	5	25	0		10	0	30	0	5	5	5	45	0		No	No	Yes	No	No
505	627	Female	21-39 years old	city with over 100M residents	30	0	0	30	12	2	18	8	0		38	0	0	38	7	1	14	2	0		15	0	35	0	0	10	0	40	0		25	0	35	0	0	5	0	35	0		No	No	No	No	No
506	846	Male	40-55 years old	city with below of 50M residents	50	0	0	20	10	10	5	5	0		50	5	5	20	5	5	5	5	0		0	0	100	0	0	0	0	0	0		0	0	100	0	0	0	0	0	0		No	No	No	No	No
507	781	Female	21-39 years old	a city with 50-100M residents	20	0	50	20	5	5	0	0	0		20	0	50	20	5	5	0	0	0		0	0	100	0	0	0	0	0	0		0	0	100	0	0	0	0	0	0		No	Yes	No	No	No
508	605	Male	21-39 years old	a village located in a suburban area within the reach of public urban transport	45	0	5	10	10	5	20	5	0		45	0	5	20	5	10	15	0	0		5	0	65	0	0	5	10	15	0		0	0	70	0	0	5	5	20	0		No	No	No	No	No
509	834	Male	16-20 years old	city with below of 50M residents	0	90	0	5	5	0	0	0	0		0	0	0	60	40	0	0	0	0		45	0	5	0	0	0	0	50	0		20	0	30	0	0	0	0	50	0		No	No	No	No	No
510	535	Female	16-20 years old	a village located in a suburban area within the reach of public urban transport	0	0	0	40	40	10	10	0	0		0	0	0	50	10	20	20	0	0		0	0	80	0	0	10	0	10	0		0	0	80	0	0	10	0	10	0		No	No	No	No	No
511	629	Male	40-55 years old	a village located in a suburban area within the reach of public urban transport	50	0	0	0	0	50	0	0	0		50	0	0	50	0	0	0	0	0		0	0	100	0	0	0	0	0	0		0	0	100	0	0	0	0	0	0		No	No	No	No	No
512	539	Male	40-55 years old	city with below of 50M residents	60	0	18	10	5	1	1	5	0		67	0	15	5	1	1	10	1	0		0	0	85	0	0	10	0	5	0		0	0	80	0	0	15	0	5	0		No	No	No	No	No
513	899	Male	21-39 years old	city with below of 50M residents	40	0	0	0	35	0	25	0	0		40	0	0	0	20	0	40	0	0		0	0	40	0	0	0	0	60	0		0	0	40	0	0	0	0	60	0		No	No	No	No	No
514	523	Female	40-55 years old	a city with 50-100M residents	50	0	0	20	20	10	0	0	0		50	0	0	20	20	10	0	0	0		0	0	80	0	0	0	0	20	0		0	0	80	0	0	0	0	20	0		No	No	No	No	No
515	925	Female	21-39 years old	a city with 50-100M residents	40	0	0	20	10	10	10	10	0		20	0	0	20	20	0	30	10	0		10	0	40	0	10	20	0	20	0		0	0	30	0	10	30	0	30	0		No	No	No	No	No
516	1010	Male	21-39 years old	city with over 100M residents	30	0	10	20	10	10	0	20	0		30	0	20	10	10	10	0	20	0		10	20	20	20	0	20	0	10	0		10	5	20	20	5	10	0	30	0		No	No	No	No	No
517	1689	Female	21-39 years old	city with over 100M residents	0	0	0	5	55	0	20	10	10	leisure	0	0	0	5	55	0	20	10	10		10	0	60	0	0	0	0	30	0		10	0	60	0	0	0	0	30	0		No	No	No	No	No
518	644	Male	21-39 years old	a village located in a suburban area within the reach of public urban transport	0	0	5	70	15	5	5	0	0		0	0	0	75	15	10	0	0	0		0	0	0	100	0	0	0	0	0		0	0	0	100	0	0	0	0	0		No	No	No	No	No
519	2880	Female	21-39 years old	city with over 100M residents	20	20	0	20	20	0	10	10	0		10	20	0	30	20	0	10	10	0		20	0	50	0	10	0	0	20	0		20	0	50	0	10	0	0	20	0		No	No	No	No	No
520	1490	Female	21-39 years old	city with below of 50M residents	0	0	0	15	20	30	10	25	0		0	0	0	35	15	15	25	10	0		10	0	20	0	0	0	0	70	0		12	3	15	0	0	0	0	70	0		No	No	No	No	No
521	2030	Female	21-39 years old	city with over 100M residents	70	0	5	20	5	0	0	0	0		36	0	20	20	20	1	1	1	1		0	0	100	0	0	0	0	0	0		0	0	100	0	0	0	0	0	0		No	No	No	No	No
522	996	Male	21-39 years old	a village located in a suburban area within the reach of public urban transport	50	0	0	10	15	5	10	10	0		60	0	0	20	5	5	5	5	0		15	0	60	0	0	5	0	20	0		15	0	60	0	0	5	0	20	0		No	No	No	No	No
523	1205	Male	16-20 years old	a city with 50-100M residents	0	50	0	15	15	0	10	10	0		0	0	0	55	15	0	10	10	10		10	0	40	0	10	15	5	20	0		0	0	45	0	0	10	5	40	0		No	No	No	No	Yes
524	475	Male	40-55 years old	a village located in a suburban area within the reach of public urban transport	60	0	0	10	10	5	5	10	0		60	0	0	10	10	5	5	10	0		0	0	100	0	0	0	0	0	0		0	0	100	0	0	0	0	0	0		No	No	No	No	No
525	877	Male	40-55 years old	city with below of 50M residents	47	0	3	10	10	5	20	5	0		78	0	0	15	0	2	5	0	0		50	0	30	0	0	10	0	10	0		60	0	20	0	0	10	0	10	0		No	No	No	No	No
526	583	Male	16-20 years old	city with below of 50M residents	0	40	0	10	20	5	20	5	0		0	10	0	0	10	0	70	10	0		20	20	20	0	0	10	0	30	0		10	5	25	0	0	10	0	50	0		No	No	No	No	Yes
527	624	Female	21-39 years old	city with over 100M residents	5	70	0	0	10	5	5	5	0		0	100	0	0	0	0	0	0	0		20	0	0	0	10	0	0	70	0		20	0	0	0	10	0	0	70	0		No	No	No	No	No
528	2473	Male	21-39 years old	a village located in a suburban area within the reach of public urban transport	0	0	5	5	15	5	5	5	60	reaching work	60	0	20	5	15	0	0	0	0		0	0	70	5	0	8	0	17	0		0	0	70	5	0	5	0	20	0		No	No	No	No	No
529	914	Female	21-39 years old	a village located in a suburban area within the reach of public urban transport	0	0	0	50	20	15	10	5	0		0	0	0	50	20	5	20	5	0		0	0	75	0	0	0	0	25	0		0	0	75	0	0	0	0	25	0		No	No	No	No	No
530	414	Non-binary	21-39 years old	a city with 50-100M residents	75	0	0	10	10	5	0	0	0		75	0	0	10	5	5	5	0	0		0	0	100	0	0	0	0	0	0		0	0	100	0	0	0	0	0	0		No	No	No	No	No
531	736	Female	21-39 years old	city with over 100M residents	42	5	20	20	5	1	2	5	0		60	1	1	20	11	1	5	1	0		5	20	50	1	10	5	1	8	0		1	1	80	1	1	5	1	10	0		No	No	No	No	No
532	713	Female	21-39 years old	a city with 50-100M residents	100	0	0	0	0	0	0	0	0		100	0	0	0	0	0	0	0	0		0	0	0	0	0	50	0	50	0		0	0	0	0	0	0	0	100	0		No	No	No	No	No
533	1209	Female	16-20 years old	a village located in a suburban area within the reach of public urban transport	0	70	0	18	5	0	5	2	0		0	60	0	5	35	0	0	0	0		0	30	50	0	0	0	0	20	0		0	0	80	0	0	0	0	20	0		Yes	No	No	No	No
534	1156	Female	21-39 years old	city with over 100M residents	50	0	0	20	10	5	10	5	0		0	0	0	10	10	5	20	0	55		5	0	25	0	5	0	0	65	0		0	0	50	0	0	0	0	50	0		No	No	No	No	No
535	2718	Female	40-55 years old	city with over 100M residents	80	0	0	10	0	10	0	0	0		80	0	0	10	0	0	10	0	0		30	60	0	0	0	0	0	10	0		30	60	0	0	0	0	0	10	0		No	No	No	No	No
536	932	Female	21-39 years old	city with over 100M residents	40	0	0	40	10	10	0	0	0		40	0	0	40	10	10	0	0	0		90	0	0	0	0	0	0	10	0		90	0	0	0	0	0	0	10	0		No	No	No	No	No
537	1672	Female	40-55 years old	city with below of 50M residents	30	20	5	20	5	5	5	10	0		54	0	5	30	5	1	5	0	0		10	0	30	0	0	20	0	40	0		5	0	30	0	0	25	0	40	0		Yes	No	No	No	No
538	830	Male	21-39 years old	city with over 100M residents	5	40	5	10	10	5	20	5	0		0	0	0	20	20	15	40	5	0		30	5	15	0	0	20	0	30	0		10	0	35	0	0	20	0	35	0		No	No	No	No	No
539	759	Male	21-39 years old	city with below of 50M residents	0	70	0	10	5	5	5	5	0		0	0	0	40	0	40	20	0	0		30	0	10	0	0	10	0	50	0		0	0	20	0	0	0	0	80	0		No	No	No	No	No
540	780	Female	21-39 years old	a village located in a suburban area within the reach of public urban transport	0	0	0	80	5	5	10	0	0		0	0	0	80	5	5	10	0	0		5	0	75	0	0	10	0	10	0		5	0	75	0	0	10	0	10	0		No	No	No	No	No
541	1026	Male	21-39 years old	a city with 50-100M residents	60	0	0	0	30	10	0	0	0		60	0	0	0	30	10	0	0	0		60	0	0	0	0	0	0	40	0		60	0	0	0	0	0	0	40	0		No	No	No	No	No
542	694	Female	21-39 years old	city with over 100M residents	60	0	0	15	15	5	5	0	0		70	0	0	10	15	5	0	0	0		0	0	90	0	0	0	0	10	0		0	0	100	0	0	0	0	0	0		No	No	No	No	No
543	734	Male	16-20 years old	a village located in a suburban area within the reach of public urban transport	0	0	0	80	10	10	0	0	0		0	0	0	90	5	5	0	0	0		10	0	40	0	0	0	0	50	0		0	0	50	0	0	0	0	50	0		Yes	No	No	No	No
544	551	Female	21-39 years old	a village located in a suburban area within the reach of public urban transport	50	0	15	15	5	5	5	5	0		30	0	15	20	15	5	5	10	0		0	0	90	0	0	0	0	10	0		0	0	90	0	0	0	0	10	0		No	No	No	No	No
545	1071	Male	21-39 years old	city with over 100M residents	50	5	1	3	10	1	5	1	24	sightseeing	90	0	0	5	0	1	3	1	0		90	0	0	0	5	1	0	4	0		90	0	0	0	0	5	0	5	0		No	No	No	No	No
546	1050	Male	40-55 years old	city with over 100M residents	70	0	0	5	10	5	5	5	0		80	0	0	10	5	0	5	0	0		10	5	70	0	0	0	0	15	0		10	0	80	0	0	0	0	10	0		No	No	No	No	No
547	650	Female	16-20 years old	a village located in a suburban area within the reach of public urban transport	0	70	5	1	3	8	0	5	8	meeting friends	0	0	0	90	10	0	0	0	0		5	0	85	0	0	5	0	5	0		0	0	100	0	0	0	0	0	0		Yes	No	No	No	No
548	511	Male	21-39 years old	city with below of 50M residents	1	1	5	15	20	30	12	16	0		10	10	10	10	10	10	30	10	0		25	10	0	0	5	10	0	50	0		10	10	10	10	10	10	10	30	0		Yes	No	Yes	Yes	No
549	503	Male	16-20 years old	a city with 50-100M residents	0	50	0	0	30	5	10	5	0		5	40	5	20	10	5	5	5	5		5	5	10	5	5	50	5	5	10	rollerskates	0	0	0	0	0	50	0	50	0		No	No	No	No	No
550	2530	Female	40-55 years old	city with below of 50M residents	100	0	0	0	0	0	0	0	0		75	0	0	0	0	0	0	0	25		60	0	30	0	0	0	0	10	0		80	0	0	0	0	0	0	0	20	international transport	No	No	No	No	No
551	1208	Male	40-55 years old	a village located in a suburban area within the reach of public urban transport	40	0	10	5	5	5	10	10	15	hobby	40	0	10	10	10	10	0	20	0		40	0	20	0	0	10	0	30	0		40	0	20	0	0	20	0	20	0		No	No	No	No	No
[truncated: 59 more columns]
